# Supplementary material for: Epigenetic suppression of creatine kinase B in adipocytes links endoplasmic reticulum stress to obesity-associated inflammation
Source: Mol Metab. 2024 Dec 13;92:102082. doi: 10.1016/j.molmet.2024.102082 (PMC11731883; doi:10.1016/j.molmet.2024.102082)
Supplement: Multimedia component 1 [file mmc1.xlsx]

## Sheet: Primers
Primers qPCR
ID	Sequence	Notes
Fw hCKB	TCATCCAGACAGGCGTGGAC
Rv hCKB	GCTCATCGCTGGGCTTGTAG
Fw hHPRT1	CCTGGCGTCGTGATTAGTGAT
Rv hHPRT1	AGACGTTCAGTCCTGTCCATAA
Fw hB2M	AAGGACTGGTCTTTCTATCTC
Rv hB2M	GATCCCACTTAACTATCTTGG
Fw hCCL2	AGGTGACTGGGGCATTGAT
Rev hCCL2	GCCTCCAGCATGAAAGTCTC
Fw hXBP1	CCTGGTTGCTGAAGAGGAGG
Rv hXBP1	TGGGGAGATGTTCTGGAG
Fw hHSPA5	GCATCACGCCGTCGTATGT
Rv hHSPA5	ATTCCAAGTGCGTCCGATGAG
Fw hDGAT2	GAATGGGAGTGGCAATGCTAT
Rv hDGAT2	CCTCGAAGATCACCTGCTTGT
Fw hUCP1	CAATCACCGCTGTGGTAAAAAC
Rv hUCP1	GTAGAGGCCGATCCTGAGAGA
Fw hPDK4	CTACTGGACTTTGGTTCAGAAA
Rv hPDK4	GCACTGAAGAGGTATTTACTAATTG
Fw hSLC2A1	ATACTCATGACCATCGCGCTAG
Rv hSLC2A1	AAAGAAGGCCACAAAGCCAAAG
Fw hGAPDH	GTCTCCTCTGACTTCAACAGCG
Rv hGAPDH	ACCACCCTGTTGCTGTAGCCAA
Fw mHspa5	GCATCACGCCGTCGTATGT
Rv mHspa5	ATTCCAAGTGCGTCCGATGAG
Fw mCkb	AAGTTCTCGGAGGTGCTCAA
Rv mCkb	CCGTTGCTCCATCTCAATG
Fw mHprt	TCAGTCAACGGGGGACATAAA
Rv mHprt	GGGGCTGTACTGCTTAACCAG
Fw mLrp10	GGATCACTTTCCCACGTTCTG
Rv mLrp10	GAGTGCAGGATTAAATGCTCTGA
Fwd ADIPOQ	GGTCTCGAACTCCTGGCCTAA
Rev ADIPOQ	TGAGATATCGACTGGGCATGGT
Fwd FABP4	ACTGGGCCAGGAATTTGACG
Rev FABP4	CTCGTGGAAGTGACGCCTT
Fwd PPARG	TCATAATGCCATCAGGTTTG
Rev PPARG	CTGGTCGATATCACTGGAG
Fwd LIPE	TCAGTGTCTAGGTCAGACTGG
Rev LIPE	AGGCTTCTGTTGGGTATTGGA
Primers Cloning
ID	Sequence	Notes
GL123	TCTACACCTGCAGGGGCAGCGTGTGGACGCCTGT	pLX307-Luc-CKB proximal promoter - SbfI Fwd
GL070	TGTTTGGCTAGCAGCGGCCGCTCCGCG	pLX307-Luc-CKB promoter - NheI Rev
Primers meDIP-qPCR
ID	Sequence	Notes
GL103	TCGCTTTGCACCAGGATCGCCCAGG	CKB promoter 500 to 300bp upstream TSS Fwd
GL104	CTGGGCGGGAAACTGAGGCGGA	CKB promoter 500 to 300bp upstream TSS Rev
GL106	CATTCATTCCATTGGCCCGCGC	CKB promoter 500 to 70bp upstream TSS Rev
GL107	AAACTGGGCGAAGAGGCTGCACG	CKB promoter 2000 to 1700 upstream TSS Fwd
GL108	CACATGCCTCTTTGCTCCTTGGC	CKB promoter 2000 to 1700 upstream TSS Fwd
GL110	CAGAGCAGTGGCGTTCCAGGTA	CKB promoter 2000 to 1500 upstream TSS Rev
Primers ChIP-qPCR
ID	Sequence	Notes
GL139	GCGGGCCAATGGAATGAATG	CKB promoter 21 to 100bp upstream TSS Fwd
GL140	CGGCTCTTAAGGGGCACAA	CKB promoter 21 to 100bp upstream TSS Rev
GL147	GATGAACCCAAGCGTCCTCG	CKB promoter 230 to 340bp upstream TSS Fwd
GL148	GATATCTGGATCCCCTCGCAC	CKB promoter 230 to 340bp upstream TSS Rev
GL166	GAAACTCCGAGGCTGCACTT	CKB promoter 500 to 600bp upstream TSS Fwd
GL167	GACAAGTCCTGGGTCTCGGG	CKB promoter 500 to 600bp upstream TSS Rev
GL168	GGGGGTCGGGTAAACTTGTC	CKB promoter 650 to 750bp upstream TSS Fwd
GL169	CAAGTGCAGCCTCGGAGTTT	CKB promoter 650 to 750bp upstream TSS Rev
Primers in vitro transcription (IVT)
ID	Sequence	Notes
GL156	ACACTAATACGACTCACTATAGGGGCCACCGTTCGCCTGCGTCGCTCC	CKB mRNA synthesis T7 promoter Fwd with add bps
GL157	CAGACGCAGGCAGGCCAAAACCCTAGTTTATTTCAGCATCAGCAGTATCT	CKB mRNA synthesis T7 promoter Rev
GL189	ACACTAATACGACTCACTATAGGGGCCACCATGGTGGTGGTGGCAGCCGCGCCGA	XBP1s mRNA synthesis T7 promoter Fwd with add bps
GL190	TTAGACACTAATCAGCTGGGGAAAGAGTTCATTGGCAAAAGTGTCCTCCCAAGAA	XBP1s mRNA synthesis T7 promoter Rev
DNMT3A-dCas9 T7-Fw	ACACTAATACGACTCACTATAGGGCGGTTTTGGCAGTACATCAATGG	DNMT3A-dCas9 mRNA synthesis T7 promoter Fwd
DNMT3A-dCas9 T7-Rv	TCTCCTTCCGTGTTTCAGTTAGC	DNMT3A-dCas9 mRNA synthesis T7 promoter Rev
Primers CKB promoter pull down
ID	Sequence	Notes
GL127	GGCAGCGTGTGGACGCCTGTCTTCCC	CKB proximal promoter pulldown Fwd
GL128	CCATTCATTCCATTGGCCCGCGCCG	CKB proximal promoter pulldown Rev	with/without 5'-Biotinilation

## Sheet: Antibodies
Antibodies
Protein	Working dilution	Source	Identifier
Rabbit IgG-HRP	1 / 10000	Sigma-Aldrich	Cat#A9169
Mouse IgG-HRP	1 / 10000	Sigma-Aldrich	Cat#5278
XBP-1s	1 / 1000, 1 / 50 (ChIP)	Cell Signaling Technology	Cat#40435S
DNMT3A	1 / 1000, 1 / 25 (IP)	Cell Signaling Technology	Cat#3598S
CKB	1 / 1000	Proteintech	Cat#15137-1-AP
XBP-1u	1 / 1000	Abcam	Cat#AB37152
Calnexin	1 / 1000	Cell Signaling Technology	Cat#2679S
anti-5-Methyl-Cytidine antibody	2 μg/sample	Diagenode	Cat#Mab-5MECYT

## Sheet: Various
Critical Commercial Assays
Name	Source	Identifier
iScript cDNA Synthesis kit	Bio-Rad	Cat#170-8891
Pierce BCA Protein Assay kit	ThermoFisher	Cat#23227
MCP-1/CCL2 Human ELISA kit	ThermoFisher	Cat#88-7399-22
Firefly Luciferase Glow Assay kit	ThermoFisher	Cat#16176
Pierce E-Zinc Reversible Stain kit	ThermoFisher	Cat#24582
Magna ChIP HiSens Chromatin Immunoprecipitaiton kit	Sigma-Aldrich	Cat#17-10460
HiScribe T7 ARCA mRNA kit (with tailing)	New England Biolabs (NEB)	Cat#E2060S
NucleoSpin RNA, Mini kit for RNA purification	MACHEREY-NAGEL	Cat#32-740955.250
Invitrogen Neon Transfection System 100μL	ThermoFisher	Cat#10114334
QIAprep Spin Miniprep Kit	Qiagen	Cat#27106
Lenti-X GoStix Plus	Takara Bio	Cat#631281
Dneasy Blood & Tissue Kit	Qiagen	Cat#69504
NucleoSpin Gel and PCR Clean-up	MACHEREY-NAGEL	Cat#740609.250
Invitrogen CellROX Deep Red Reagent, for oxidative stress detection	ThermoFisher	Cat#C10422
Seahorse XF Cell Mito Stress Test Kit	Agilent Technologies	Cat#103015-100
Human Total Adiponectin/Acrp30 Quantikine ELISA	R&D systems	Cat#DRP300
Gene silencers
Name	Source	Identifier
ON-TARGETplus Non-targeting Pool	Dharmacon	Cat# D-001810-01-20
ON-TARGETplus siRNA XBP1 - Human	Dharmacon	Cat# L-009552-00-0005
ON-TARGETplus siRNA DNMT3A - Human	Dharmacon	Cat# L-006672-01-0005
Chemicals, Peptides, and Recombinant Proteins
Name	Source	Identifier
SYBR-green Master Mix	Bio-Rad	Cat#1708884
Amersham ECL Prime Western Blotting Detection Reagent	GE Healthcare	Cat#RPN2232
Blotto Immunoanalytical Grade (Non-Fat Dry Milk)	Bionordika	Cat#B501-0500
DTT	Sigma-Aldrich	Cat#10197777001
2-Mercaptoethanol	Sigma-Aldrich	Cat#M3148-100ML
RIPA buffer	ThermoFisher	Cat#89901
FGF2 human	Sigma-Aldrich	Cat#F0291
Insulin (liquid, ready to use, 10mg/ml, 5ml)	Sigma-Aldrich	Cat#I9278
T3	Sigma-Aldrich	Cat#T6397
Transferrin	Sigma-Aldrich	Cat#T8158
IBMX (3-Isobutyl-1-methylxanthin)	Sigma-Aldrich	Cat#I5879
Rosiglitazone (100 mg)	Cayman Chemicals	Cat#71740
Dexamethasone	Sigma-Aldrich	Cat#D1756
0.5% Trypsin/EDTA (10x)	Invitrogen (GIBCO)	Cat#15400-054
Penicilline G 10000U/ml/Streptomycine 10000μg/ml	Invitrogen (GIBCO)	Cat#15140-122
Hepes 1M	Invitrogen (GIBCO)	Cat#15630-056
Ham´s F-12 Nutrient Mix	Invitrogen (GIBCO)	Cat#21765-037
DMEM, low glucose, pyruvate (+ glutamine)	Invitrogen (GIBCO)	Cat#31885-023
4x Laemmli Sample Buffer	Bio-Rad	Cat#1610747
Tunicamycin from Streptomyces sp.	Sigma-Aldrich	Cat#T7765-10MG
4μ8C	Sigma-Aldrich	Cat#SML0949-25MG
Ceapin-A7	Sigma-Aldrich	Cat#SML2330-5MG
GSK2656157	Cayman Chemicals	Cat#17372
5-Azacytidine	Sigma-Aldrich	Cat#A2385-100MG
RG108	Abcam	Cat#141013
Oligomycin (from Mito Stress kit)	Agilent Technologies	Cat#103015-100
Etomoxir (from Fuel Flex kit)	Agilent Technologies	Cat#103260-100
2-deoxy glucose	Sigma-Aldrich	Cat#D3179-1G
UK5099	Sigma-Aldrich	Cat#PZ0160-5MG
(+/-)-Epinephrine hydrochloride	Sigma-Aldrich	Cat#E4642-5G
Dimethyloxalylglycine	MedChemExpress	Cat#HY-15893
Tumor Necrosis Factor-α human	Sigma-Aldrich	Cat#T6674-10UG
Palmitic acid	Sigma-Aldrich	Cat#P9767-10G
Menadione sodium bisulfite, BioReagent, suitable for cell culture	Sigma-Aldrich	Cat#M2518-100G
Precision Plus Protein Blue-Stained Protein Standards 10-250kDa	Bio-Rad	Cat#1610373
Dynabeads Protein G for immunoprecipitation	ThermoFisher	Cat#10004D
Dynabeads Protein A for immunoprecipitation	ThermoFisher	Cat#10002D
Dynal MyOne Dynabeads Streptavidin C1	ThermoFisher	Cat#65001
SbfI-HF 1000 units	New England Biolabs (NEB)	Cat#R3642S
NheI-HF 1000 units	New England Biolabs (NEB)	Cat#R3131S
T4 DNA Ligase 100 000 units	New England Biolabs (NEB)	Cat#M0202S
Q5 Hot Start High-Fidelty DNA Polymerase	New England Biolabs (NEB)	Cat#M0493L
Agarose, LE, Analytical Grade	Promega	Cat#V3121
SYBR safe DNA Gel Stain	ThermoFisher	Cat#S33102
N1-Methylpseudo-UTP	Saveen Werner	Cat#NU-890L
Complete, EDTA-free Protease Inhibitor Cocktail, Tablets in glass vials	Sigma-Aldrich	Cat#5056489001
PhosSTOP	Sigma-Aldrich	Cat#4906837001
Invitrogen ambion Proteinase K Solution (20mg/ml)	ThermoFisher	Cat#AM2546
Benzonase nuclease	Sigma-Aldrich	Cat#E1014-25KU
Opti-MEM	ThermoFisher	Cat#31-985-070
GlutaMAX DMEM	ThermoFisher	Cat#31966021
Lipofectamine 3000	ThermoFisher	Cat#L3000008
Puromycin dihydrochloride from Streptomyces alboniger, powder, BioReagent, suitable for cell culture	Sigma-Aldrich	Cat#P8833-10MG
Polybrene Infection/Transfection Reagent	Sigma-Aldrich	Cat#TR-1003-G
Tween-20	Sigma-Aldrich	Cat#P1379-1L
Transblot Turbo Mini-size LF PVDF Membranes	Bio-Rad	Cat#10026934
Hoechst	ThermoFisher	Cat#34580
IBMX (3-Isobutyl-1-methylxanthin) - 3T3-L1	Sigma-Aldrich	Cat#7018
Bovine insulin	Sigma-Aldrich	Cat#I6634
Seahorse XF 100 mm pyruvate solution	Agilent Technologies	Cat#103578-100
Seahorse XF 200 mm glutamine solution	Agilent Technologies	Cat#103579-100
Seahorse XF 1.0 M glucose solution	Agilent Technologies	Cat#103577-100
Seahorse XF DMEM Medium pH 7.4	Agilent Technologies	Cat#103575-100
Seahorse XF Calibrant Medium pH 7.4	Agilent Technologies	Cat#100840-000
Plasmid Vector
Name	Source	Identifier
pLX-307-Luciferase	Addgene	Cat#117734
pMD2.G	Addgene	Cat#12259
psPAX2	Addgene	Cat#12260
pCDNA3-DNMT3A-dCas9	Addgene	Cat#100090
Competent cells
Name	Source	Identifier
E.Coli, High efficiency, NEB	New England Biolabs (NEB)	Cat#C3040H
