# Supplementary material for: Epigenetic suppression of creatine kinase B in adipocytes links endoplasmic reticulum stress to obesity-associated inflammation
Source: Mol Metab. 2024 Dec 13;92:102082. doi: 10.1016/j.molmet.2024.102082 (PMC11731883; doi:10.1016/j.molmet.2024.102082)
Supplement: Multimedia component 3 [file mmc3.xlsx]

## Sheet: Human White Adipocytes
UP								DOWN
SYMBOL	Log2_FC_Tm_Ctrl	P.val_Tm_vs_Ctrl	padj_Tm_vs_Ctrl					SYMBOL	Log2_FC_Tm_Ctrl	P.val_Tm_vs_Ctrl	padj_Tm_vs_Ctrl
ERO1B	3.53942757106906	6.40781015211851e-06	0.000657856920772334					MARCKSL1	-4.0506050800473	1.62132330844286e-05	0.000930296620278999
ZNF804A	3.13083267880121	4.42081085408675e-05	0.00132532225396476					TUBB2A	-2.56282081539482	2.14931244681376e-06	0.000452536569252915
DNAJC10	2.46744579383109	0.000398310142363006	0.00376877782921884					DIXDC1	-2.60704525145747	1.26265114701468e-05	0.000820431528303582
SLC1A4	3.08511086699262	1.08951658580392e-06	0.000387244873975898					KLHL25	-4.1534157017316	1.52024889853488e-05	0.000911515902079873
MANF	3.99559266584602	0.000373232836401266	0.00366608908929298					HP	-2.38686851025703	1.26493552765188e-05	0.000820431528303582
CNOT10	3.55884420949003	1.31629425311215e-06	0.000387244873975898					UBASH3B	-3.83976631266661	7.70819863777254e-06	0.00070055354777398
P4HA2	2.27025299769253	1.55273128509335e-06	0.000408581186929908					ACSL4	-2.2211371630757	4.41992409626641e-06	0.000573859017250589
DNAJB9	3.2157436191268	1.41320381448927e-05	0.000881512990257442					STON1	-4.97995098989209	0.000382668645772199	0.00370169841239183
PDIA4	3.58202313629148	5.01675798337263e-06	0.00060303548452398					TUBB	-1.25113577493817	1.510611299941e-06	0.000407581811365332
MAGT1	2.71140517012939	2.31322636279762e-06	0.000466235617898018					LDHA	-2.07625793925202	1.88739546942409e-06	0.000427621212023076
NUCB2	3.72579310979797	1.59713303403589e-06	0.000408581186929908					TUBA1A	-1.86941503745538	9.53752733753132e-08	0.000235687016219421
HYOU1	4.27511448947075	5.99255597485784e-05	0.00152667395123223					PMEPA1	-2.63908796376508	1.42800466510038e-05	0.000881512990257442
SLC3A2	3.29190638821694	1.20385469316913e-05	0.000820431528303582					RBM24	-2.12809479852553	1.71168447770174e-05	0.000959824254379858
ALDH1L2	2.85619251861278	0.000412224672023742	0.00384533308186535					TUBB6	-1.52565911677458	8.73115204314874e-05	0.00178098752821433
FICD	3.50721356488532	0.000128287464811865	0.00216546230925835					WWTR1	-1.48144279585469	9.6088461381002e-06	0.000755001446742668
HSP90B1	3.99744815131181	7.28573046449825e-05	0.00166041126505832					SLC1A3	-3.23928391876992	0.000671423581317642	0.0049717591776128
DDIT3	4.27675175538011	0.000147486835240275	0.00230688647729082					TTYH3	-2.28578552703998	0.000227772498820213	0.00286908677043819
DNAJC3	3.0964655898283	6.52386756615261e-05	0.00160475990216985					SPRY4	-3.6657509483354	0.000368882269901954	0.00364825832569699
WARS1	3.14872235553966	1.63262114304863e-06	0.000408581186929908					DUSP4	-4.20994289665208	0.000197534499961825	0.00264215781978372
PDIA3	2.81709030774278	5.18285386197602e-05	0.00143241594515678					AMBRA1	-2.34884609862397	2.15829856470703e-05	0.00105579319023685
CCPG1	2.91963415973077	4.85548548016654e-05	0.00138899351788266					CKB	-1.82055379305209	8.68419678185115e-06	0.000723568186733952
HERPUD1	3.69769159458505	4.93499417129107e-08	0.000235687016219421					HSPA12A	-1.62361744549916	1.24132586029682e-05	0.000820431528303582
CALR	2.42924628412298	0.000143520269370728	0.00227995217248733					DLAT	-3.26123524521057	0.00012559516350596	0.00213883361284115
CRELD2	4.1595307979215	1.79794475429409e-06	0.000419552838069599					FLOT2	-1.97788409277755	4.34501136102685e-05	0.00132171558209799
SDF2L1	4.36531862717092	1.10962536494952e-06	0.000387244873975898					PCGF3	-1.48859463903218	0.000496298741270522	0.00425235697917421
TRAM1	1.78198333727684	2.31114088311057e-05	0.00106465343922001					SHMT1	-2.39076959524918	0.000490402023868404	0.00422649438380615
MSC	3.08526996838346	8.67046359400926e-06	0.000723568186733952					GAS2L3	-1.94218603930402	7.05426724498888e-06	0.000678923584083944
SEL1L	3.05503858133548	5.05735485946023e-08	0.000235687016219421					AK4	-1.91046744308301	2.98022550323632e-05	0.00112407510195145
HSPA5	4.0901742833051	4.63724690080063e-05	0.00137386343604922					HAS2	-3.2352958781751	0.00114069617093853	0.00659884136675594
TMED2	1.81885201644891	0.000336822105688662	0.00348819718310191					TUBB4B	-1.1208836081237	5.32012632074842e-06	0.000607105993424069
PDIA6	2.32603562588324	0.000698826600269199	0.00507575553688913					SPTAN1	-2.07873720611409	0.000766125085365269	0.00530663777540613
PCK2	3.06051894539347	3.6863145314207e-05	0.00121711815159795					MGAT3	-3.06937729685618	5.47622721181183e-05	0.00148056906778447
EDEM1	2.39035908774235	0.000121693720765675	0.00211196700520771					FABP5	-2.74823671033629	1.26511308322991e-06	0.000387244873975898
STT3A	1.94351474084089	0.000547966406849302	0.00445356927198053					GIPR	-1.91695373691544	6.95681103238576e-07	0.000362957290169995
SHMT2	1.80664281824822	1.34604779302211e-06	0.000387244873975898					MADD	-1.59957333742481	3.70479335972561e-05	0.00122088495678897
SEC63	1.9126209305105	4.61185759631679e-07	0.000284419846332851					B4GALT5	-1.86361053746335	6.68826885752155e-05	0.00160903211883102
DNAJB11	3.46586285236729	0.000261083623257797	0.00307111172099158					TEAD2	-1.39522678469823	1.063610410434e-05	0.00079425117638853
CANX	1.73385020317621	8.03960029040776e-07	0.000362957290169995					MVD	-1.73006733136722	2.44888658533443e-05	0.00107837355789431
SLC39A14	2.81998407014599	0.000669273502823485	0.00497043374873713					PCSK9	-2.23489565985563	6.35983617621795e-05	0.00158016764159614
PIK3IP1	2.60040837323436	9.73049859296096e-05	0.00190085284135768					MAP2K3	-1.58894059791165	0.00166158286758875	0.00817674920419567
ATP2A2	2.08645522594072	0.000120174528398691	0.00209401993581089					TUBA1B	-1.61719730059027	0.00144919515826134	0.00754210427753369
ERAP1	1.75027748663005	2.16283128698924e-07	0.000266978551557696					CIDEC	-2.56470083951245	5.50680261154569e-06	0.000607105993424069
SIAH1	2.6455082296231	1.35427625972862e-06	0.000387244873975898					CNN3	-1.35022715565604	3.26989256824307e-05	0.00114909554599156
TRIB3	4.14861431260493	2.43252425594838e-06	0.000471964369120411					PANK3	-1.78696942428114	0.000808366137005078	0.00544205319836401
HM13	1.90893267145623	4.74439523715667e-05	0.00138165048322818					NEK6	-1.84137760348532	0.00102342535242627	0.00623149117972384
LMAN1	1.7713862474037	3.9733385824441e-05	0.00127530874798596					VILL	-2.18329308228426	4.70061404625541e-05	0.00138165048322818
TMED7	1.86376883394028	1.53744580490436e-07	0.000241351037809895					STAT3	-1.50624202419561	0.00178379415000508	0.00852783980683494
GULP1	2.57335254857429	4.25329341543086e-05	0.00132096889743993					LBP	-2.44578390253598	0.000550321914338805	0.00446148301258332
LAMA4	1.65538641320034	0.000146599672896095	0.00229925808498616					EXTL3	-1.43372880286442	2.04493100039891e-06	0.000441398356436105
SLC2A10	1.76507015007053	3.82401758835383e-07	0.00028399040563043					MTHFD1	-2.2856915938435	1.22851897260917e-07	0.000235687016219421
SEL1L3	2.00804109200557	2.16452381387986e-07	0.000266978551557696					OSMR	-1.86223994512071	0.000134085156926448	0.00220998065400944
MATN2	2.43919758199012	3.5186867198076e-06	0.000514921036251167					DHX9	-0.963449350341927	0.000221179096225427	0.00282076856249681
TCEA1	2.14224518697753	1.23105626813632e-06	0.000387244873975898					GYPC	-1.47789405057666	0.000272093120488239	0.00313282478872501
NDRG1	2.68114633153444	8.081047566895e-06	0.000715648146237055					TUBA1C	-1.74658011476092	0.000661492691195476	0.00494273292581717
PLPP5	2.58651475526241	0.00124578006050901	0.00689173405480003					TP53I3	-1.57657512753064	1.24942165602042e-06	0.000387244873975898
XBP1	1.87992114064793	5.5598027009433e-07	0.000320022243466296					ACHE	-2.62290128037188	9.39449004700421e-05	0.00186036759325308
PPIB	1.87746871722242	0.000733859012523545	0.00520526379674713					CCND1	-2.25042831926776	0.000166217615975241	0.00242963663261929
DNAJC1	2.06775443271321	0.00015161844606677	0.00234601014935573					RAD23A	-1.33165364941299	0.00100833874932804	0.00617580144615774
RPN1	1.52450380061678	0.000513810091410476	0.00431053229638923					SFPQ	-1.20554781687242	0.00139882103376106	0.00735531108738913
TTC17	1.95037622178384	5.19755634849757e-06	0.00060303548452398					CPB1	-3.21045625221671	8.40306459318752e-05	0.00175178895455441
PPP1R15A	2.25205575343647	1.74712074159641e-05	0.000959824254379858					LARP4	-1.08089513566642	1.32600011736543e-06	0.000387244873975898
SEC24D	1.73512519632481	2.26489753005755e-05	0.00106465343922001					HSPE1	-1.76502120541931	4.9933535395607e-06	0.00060303548452398
SEC61A1	1.52852555404488	0.000260696706657564	0.00307074401811925					CABLES1	-1.65229313757958	0.000126905092569651	0.00214842856714975
SERP1	1.625777735905	2.55009698739854e-05	0.00108728579699748					PPIF	-2.24122084319622	5.43545636615379e-06	0.000607105993424069
NFE2L1	2.07489760621428	1.96192380704364e-05	0.00101253446726476					PSMA7	-0.991353555913854	3.2999589500458e-05	0.00115118567978567
CYB561	2.69078379668691	5.81327963728394e-05	0.00151408314896861					ARHGDIA	-1.21478982261098	2.54921121993896e-05	0.00108728579699748
TSC22D1	1.53858974813149	1.10424406177958e-05	0.00080508417023473					PHB1	-1.22405872258211	4.89770520036896e-05	0.00138951304596292
SYVN1	1.9235216261951	2.89032765924842e-05	0.00111307972696776					TMEM104	-1.59490489187316	0.000161009307326128	0.00239573966341609
EDNRB	3.44658571764651	0.000755799424039631	0.00527780603475395					AOX1	-2.44880014963605	0.000461521803923046	0.00409046700249203
NUDT4	1.60116201149582	2.36306992986446e-05	0.00107382872497104					SORBS1	-2.61385263200039	0.000434058725951923	0.0039636838073706
SELENOK	2.08370710674189	0.000352446784058234	0.00357398980242111					UHMK1	-1.00890940724365	4.77674638202102e-06	0.00059432364790426
CLDN1	5.74189615039669	2.7232736704894e-06	0.000474945117822839					HLA-DMA	-1.73545513418016	0.000205074344349151	0.00268885632363033
IRF1	2.10952007192336	0.000459917409499338	0.00408382228107839					PYGL	-1.28251657064178	2.29886853380349e-05	0.00106465343922001
CMKLR2	2.97662662568927	0.000240274428933739	0.00294842737416265					SEPTIN9	-1.38827588669842	0.000267574651199103	0.0031009926690645
YPEL2	1.6609512620656	0.000461918615639302	0.00409046700249203					PLCG1	-1.14404923868354	0.000175015155260845	0.00248575889821507
WIPI1	3.23214548234003	1.2515617904664e-06	0.000387244873975898					PALLD	-1.41856035086156	0.000123065130170383	0.00212454988208037
ERLEC1	1.73367907066628	8.71141422958871e-07	0.000366899270528141					LIMK2	-1.39783620835884	9.02483298366506e-05	0.0018226996018939
SLC35B1	1.81485934636365	0.000144239636490118	0.00228717175657609					TSPAN3	-0.847025535449045	1.55105834715688e-05	0.000917249162284419
CDK2AP2	2.11088351304889	9.3940831323888e-06	0.000747435773498233					UBQLN1	-0.792652865603742	4.88840262068835e-05	0.00138951304596292
ZFAS1	1.89935365585079	3.36947028068344e-06	0.000505947937450797					STOM	-1.26877469011453	0.000315367908801207	0.00335330852781973
NUCB1	1.42231675027154	3.54266253097306e-05	0.00118555613536517					PTK2B	-2.19636784234411	0.000325575176333378	0.00341736501947722
BCAT1	1.89325592113816	0.000513410916716465	0.00431053229638923					FLVCR1	-2.26272848372108	0.00103162286561998	0.00626047259437951
PYCR1	1.87800883309803	7.73156035716928e-05	0.00169303657545874					KCNK2	-1.9838908093238	0.00139794939716397	0.00735368578449762
MTHFD2	2.46050404316877	5.77135099337886e-05	0.00150908120930066					GPI	-1.14881122488351	4.20214640513608e-05	0.00132096889743993
TMEM50B	2.42273658763772	0.00144096003155817	0.00751283146888479					GLCE	-1.44498319393665	5.17987125611484e-06	0.00060303548452398
ERP44	1.93404443779009	0.000493228425762262	0.00424156795620654					CLUH	-1.38313501927244	0.00026636074190958	0.00309193689371508
RIMS3	5.77360531495009	5.72249237987164e-06	0.000617599990097647					DHX15	-1.09039279468975	0.000313807068700982	0.00334359501681315
KIZ	2.15787217819173	4.83948340986404e-05	0.00138899351788266					TM4SF1	-3.82642994276318	0.00190634725300503	0.00885002818655369
IFRD1	2.2727070854717	5.2033986098027e-06	0.00060303548452398					HSD3B7	-1.73307385669584	0.000150155675962322	0.00233383277454309
HSPA13	2.38559664623985	2.95443381869617e-05	0.00112372606126091					ZNF436	-1.56104775971016	0.000175092353052999	0.00248575889821507
SLC33A1	2.10857565620622	8.69642918151192e-06	0.000723568186733952					DNAJA1	-1.28045840532292	0.00073349898014946	0.00520526379674713
NIBAN1	2.93416832418869	8.025076210837e-07	0.000362957290169995					G6PD	-1.14392548824178	0.000822285858677418	0.00551172890615674
LRRC49	3.7798376295978	0.00017792544967647	0.00250400706195052					PMPCA	-1.07604284883381	2.83239427204108e-05	0.00111307972696776
TMEM123	1.46380357187096	1.72826808973482e-05	0.000959824254379858					LETM1	-1.82503871609262	4.81947225948032e-05	0.0013873406213665
MSTO1	2.73778367174625	8.31583113535918e-07	0.000362957290169995					AMPH	-2.28316590370194	0.000276426282784517	0.00314016486820393
AKNA	1.72926039193676	4.07817521565016e-06	0.000558409790110692					MTMR10	-1.37883077675209	0.000358950032634859	0.00360501267476492
SCN9A	2.52410180906862	0.000479582917757422	0.0041827707071569					SNX3	-0.850955754025	1.88090440786976e-05	0.000997444366056905
N4BP2	2.54755570777693	3.61842151639861e-06	0.000525066409623287					PSMD2	-0.959507088018917	0.000220845480717139	0.00281859553660278
OS9	1.11680311003249	1.62391329160879e-06	0.000408581186929908					SMAD6	-3.83610266586951	0.0035723811337254	0.0128569982111651
ARHGAP26	2.23876565112912	3.10212145329703e-05	0.00113368433490332					PDE8A	-1.14447427006211	0.000374378363943211	0.00366783605471694
PELI2	3.17689588132679	9.74803084188518e-08	0.000235687016219421					PPIA	-1.09183378317071	4.01882661132865e-05	0.00128513144304487
ATG13	1.33996071752013	6.39791746191972e-06	0.000657856920772334					CNP	-1.00935332744518	8.65370486712327e-05	0.00177472892690599
SLFN5	2.47266957502391	2.32913002746347e-06	0.000466235617898018					TOP2A	-2.37108193321559	6.58920097343688e-05	0.00160709494928401
UGGT1	1.37135528150217	8.53812663238411e-05	0.00176341431077499					GLUL	-1.72239165032177	8.75757186862381e-06	0.000723568186733952
SLFN11	2.33535653584033	2.34804358170209e-05	0.00106993543363304					CDKN2C	-2.49447756534563	4.24187075979579e-05	0.00132096889743993
DYRK3	1.68649717145343	6.64553743173917e-05	0.00160726405729258					FASN	-1.84992421770128	0.00097714739847407	0.00606966850935105
ADM2	2.8452292853919	9.76192362537837e-06	0.000758568974859858					GPAT3	-4.08984032410799	0.000501597384147634	0.00426678996525189
MIA3	1.6123786033184	8.21408871475386e-06	0.000715648146237055					PLXNA4	-2.35880919398086	0.000589525347558345	0.00463663590985489
CDKN1B	1.58175092355729	9.17998053641272e-06	0.000744224900951995					HSPA8	-1.87947220814691	0.000206099723301925	0.00269615910755882
UNC5B	3.35023362927614	0.00335225375124089	0.0123611859747504					KAZN	-1.66279456304183	0.000792755284854835	0.00540011765636027
XAF1	2.59588853853473	1.19804408259888e-05	0.000820431528303582					DSEL	-1.24397068915871	5.10089043218469e-05	0.00142297537936939
EIF1	1.3280291007693	0.000235457646683979	0.00291355501712681					C19orf12	-1.09928242548086	3.1291022063969e-05	0.00113368433490332
MCFD2	1.58378113482637	7.30103850390471e-06	0.000681482880461766					CCT2	-1.06060078697344	2.95070262263448e-05	0.00112372606126091
FAS	1.42959121357724	1.31912710934797e-07	0.000235687016219421					EBP	-1.51798583569118	0.000133363207643273	0.00220738232381364
MOCOS	3.06983609954873	0.000513333068682516	0.00431053229638923					SMARCA1	-1.14153351939618	0.000120568157374523	0.00209876102978152
CISD2	1.660320943698	0.000333175882270821	0.00346166133276326					RBMXL1	-1.47547548029145	9.77819942581952e-05	0.00190434655669288
CRELD1	2.93937233020662	2.5472019877727e-07	0.000268117917573872					KIF26B	-2.93409526467368	0.000215821011221435	0.00278118703013257
NQO1	1.29631439191604	2.10023193462144e-05	0.0010469418937992					ACOX1	-1.4541367664457	6.22092760715838e-07	0.000335696806001284
FGF2	2.20739935629066	1.14114231132028e-05	0.000810915449871551					SLC16A2	-1.22070956992219	0.000251813925940858	0.00302176711129029
DERL3	8.64908954488629	0.000543439322286558	0.00443903037712596					HSP90AA1	-1.91488306678465	0.000241865321315238	0.00295642550481367
APTR	2.54075000481094	2.41832510365787e-05	0.00107837355789431					LRRC4	-3.00309098239818	7.93315365788091e-05	0.00171480709139104
P4HB	1.43010216357459	2.78847011711299e-05	0.00111307972696776					SVIL	-1.53848567566324	0.000936998666766103	0.00592894575951523
CSGALNACT2	1.86537114750539	0.000607866842692423	0.00471879576602109					TGM2	-2.49180832643088	0.000288471549550435	0.00319725720002369
SSR3	1.34196410444908	4.66455328340411e-05	0.00137556566791213					NME4	-0.972209979797461	0.0021033087236655	0.00935116762107515
HLCS	1.59166205473142	2.90513147978713e-06	0.000474945117822839					PALM2AKAP2	-1.34456404930981	0.00246350179380947	0.0102111735418872
MSC-AS1	2.26990383442222	4.30203764589898e-05	0.00132171558209799					TRMT10C	-1.5736518803972	0.00193940288260941	0.00892539293514356
LPAR1	2.02173720892849	0.000678573689355214	0.00499898057499396					AKT1	-0.770809480752459	0.00016974853583625	0.00245495621174236
TLR3	2.00384295149899	0.000167742215796347	0.00244024648893961					RPS6KA4	-1.36707584837881	0.00177277201503251	0.00849395870021683
LRRC8D	1.59087699321937	0.000138163417701352	0.00223181094187741					ATP6V0E1	-0.828581236457445	0.000643866974641017	0.00487217130503991
BACH1	1.8786625724884	3.52954346840859e-05	0.00118447079722355					HSPA2	-3.00920553841198	0.000216863692613612	0.00278838588536995
GRIK1-AS2	1.8786625724884	3.52954346840859e-05	0.00118447079722355					POLR1A	-0.981814902273703	4.01853180221751e-05	0.00128513144304487
FANCE	1.97605643628472	2.43953471299939e-05	0.00107837355789431					SCUBE3	-2.46052276211702	7.28857852046681e-05	0.00166041126505832
FLRT1	3.75975511514525	8.5179883972266e-05	0.00176341431077499					SYNPO	-1.02469064326619	0.000159164706420291	0.00239074398285814
TMEM39A	1.56235791457431	7.54677319935761e-05	0.00167073948213471					LUZP1	-1.2022660994264	3.45417116237894e-05	0.0011764620834706
ATF3	2.05004558801632	1.88306036214125e-05	0.000997444366056905					SCARA3	-1.48247758762748	4.4506142123575e-05	0.00132964024600328
UBE2J1	1.30463645625049	2.20135926669243e-06	0.000452536569252915					ZFTA	-1.23635063416737	0.000370546220847694	0.0036616639629291
XPOT	1.37121479049034	5.13033166452972e-05	0.00142888011585644					ALDOC	-2.09888170367685	7.06889173039715e-05	0.00164269212056848
SRPRA	1.09182129377064	0.00057482510810274	0.00456935078125357					PLIN1	-2.27328103069679	0.000569674931324554	0.0045374292961773
PNRC1	2.1973488614387	9.36001653342979e-05	0.00185993976408821					DGAT2	-1.57254165826116	0.00156274500855338	0.00789279930029241
OPTN	1.28293597855305	3.13718123087733e-05	0.00113368433490332					CCT3	-1.19906197794633	0.000811960535117897	0.00545986546745166
RRBP1	1.418922093818	0.00016266724594034	0.0023973135309191					SLC25A1	-1.09760031367602	3.04431966710329e-05	0.00112809682428197
DYM	1.51473954674342	3.67219722541214e-06	0.000528429180736808					HEXIM1	-1.56770278554605	2.60733955553099e-06	0.000474945117822839
ABLIM3	2.38366429506417	0.00228975854347621	0.0098060256984102					APOL4	-5.70791960901143	0.00341723244625178	0.012509809175721
STT3B	1.30905473760235	7.23940500998048e-06	0.000681482880461766					G3BP1	-1.03782172580335	0.000343255619953775	0.00352188832166476
DERL2	1.8287646706425	2.81793341205655e-06	0.000474945117822839					RETREG1	-1.7988093387878	0.000133925163559525	0.00220998065400944
PAPPA2	2.77458197925469	0.00376098041870881	0.0132350947361451					AMOTL1	-1.3887366305805	2.77134688703314e-05	0.00111042409678149
ERN1	2.62586792055574	1.6923959490835e-06	0.000417489903553912					TPI1	-1.11263868485299	0.000560831531740651	0.00449811374365888
SESN2	1.68455820037503	1.95965584359809e-05	0.00101253446726476					CTNNB1	-0.964065672062645	0.00102709269343022	0.0062450128979412
MAFG	1.98100279808594	1.11428721731585e-05	0.00080508417023473					ITPK1	-1.13797452132284	0.000539488119384144	0.00442155476161548
DSTN	1.10907571980831	9.1883005111093e-07	0.000370061382016988					ACACB	-1.68471436448224	1.94108766518274e-05	0.00100959945187878
SLC7A11	3.03648540200884	0.0017073541719449	0.00830027923455646					NFU1	-1.48237758776934	5.06091973232673e-05	0.00141410941646955
PSAT1	1.59439549451599	0.000294193090719371	0.003227526232873					HSPA1B	-2.02418191358548	0.000108593187860514	0.00199358538237094
TYMP	2.57211741983369	0.000879636228185726	0.0057454739571861					PNPLA2	-1.13554633646317	1.9280308522321e-05	0.00100959945187878
GSDME	1.59669434815285	1.29805917496674e-07	0.000235687016219421					ACTN1	-1.3141595604409	3.65648906504779e-05	0.00121190505134828
ARG2	2.4901247729502	0.000442959520933041	0.00400898415244102					ANLN	-3.1961727482556	0.000225932113173476	0.00285607300898944
H1-0	1.79250127939099	1.39603340519135e-05	0.00087660744875797					CEMIP	-2.83715601183687	0.00120171219413611	0.00676911352105661
HR	2.23370963552187	2.8515509112896e-05	0.00111307972696776					CAV1	-1.26570522695901	0.000111654294440141	0.0020167848916238
SEC11C	2.41882843006324	5.5648497457946e-05	0.00149045705309661					AVPR1A	-3.98252681686065	0.000431265149350894	0.00394652178006955
GMPPB	1.9384543835965	0.000349650749851452	0.00355790757126392					SPG7	-0.788476130622614	2.85427642819745e-06	0.000474945117822839
LARP1B	1.72267911207596	9.27070399205533e-07	0.000370061382016988					LOC101930112	-0.788476130622614	2.85427642819745e-06	0.000474945117822839
CSTA	2.59358628050907	0.00024482232685985	0.0029729901126694					SLC5A6	-2.09681568801526	1.26933563509781e-05	0.000820431528303582
TULP3	2.08359044178318	2.43386400063047e-05	0.00107837355789431					ATP5MC3	-1.42081811831346	6.65588977581032e-05	0.00160746719788381
CEBPG	1.69370610736841	2.46085955987789e-05	0.00107853103756273					SPOCK1	-0.8708582164974	3.06782643444191e-07	0.000268117917573872
IARS1	1.62547290515757	1.91953762913153e-08	0.000235687016219421					PTGFRN	-1.21783861053891	1.06303218930945e-05	0.00079425117638853
ULK1	1.46037246544129	0.00183483105272915	0.00865915895559632					SUGP2	-1.03211438050653	0.000805342058948305	0.00543057755932565
MBNL2	1.70818725935046	0.000103190920341133	0.00195509752376835					NLGN2	-1.28121913428233	0.00118161919370783	0.00672227345208642
PRNP	1.31330819105257	8.54747381352021e-05	0.00176341431077499					LTBP2	-1.61294112309994	0.000701637132250497	0.0050800293499797
SARAF	1.31491887106578	1.29596181666442e-06	0.000387244873975898					VPS26A	-0.790481906363728	0.000666817500653414	0.00496105325346107
FAM171B	1.6154948681061	5.90896872121813e-05	0.001523959976356					HSPA1A	-2.60343291705622	0.000846275094685503	0.00561814675025756
MCUR1	1.74377199135833	4.10690545193757e-06	0.000558409790110692					MCRIP2	-1.22926771906754	0.000691121646354127	0.00505690194459452
USO1	1.13157042363991	0.000127129387516143	0.00215011779003796					ABCD1	-1.49031302091886	1.18292270618236e-05	0.000820431528303582
SARS1	1.35519800485926	2.86156559075906e-05	0.00111307972696776					HNRNPM	-1.24162789699516	0.000749193278714754	0.00525043406527856
RAPH1	1.89828175742026	0.000387689944212857	0.00370623601321511					C20orf27	-1.60891715790581	0.00086843940427516	0.00570198160951463
FKBP11	2.15722080814724	5.0037205609701e-05	0.00140494709994848					CCN5	-2.42703272335719	0.00434356766653726	0.0144517777390685
ATF5	1.75399450389673	0.00118515632154995	0.00673421499194623					ACTN4	-1.17753251403643	0.00148642546141612	0.0076528309086862
DNAJC6	3.53869368138932	0.00115157820881936	0.00664295242363247					NACC1	-0.86039693525607	7.97668119023299e-06	0.000714178210465652
FPR3	4.21346812063129	0.000104049748848792	0.00195632344412721					SRRT	-1.12698541122591	0.000272861274162753	0.00313282478872501
MPZ	2.59862204793295	2.9905487394733e-05	0.00112407510195145					GAS1	-2.05547805555033	0.00223045832784785	0.0096436081606357
ABCA5	2.07634034895319	0.000108185562305458	0.00199358538237094					GALNT2	-1.17715311973842	0.00279720844584745	0.0110510641371731
SLC7A1	1.95819614107865	2.91546111241724e-06	0.000474945117822839					IMPDH1	-1.04071702382689	0.000539507521584654	0.00442155476161548
TMED10	0.960522481139692	4.57870489056948e-07	0.000284419846332851					PRELP	-2.36865602496831	0.000155481230222029	0.00236759248983598
PJA2	1.30257029613476	8.90440194179062e-06	0.00073219625109924					MPP7	-1.9304510943941	3.03715966009991e-05	0.00112786393571194
FAM13A	1.62815024294992	0.000444764529835238	0.00401566160144412					QDPR	-1.22067448762153	7.40137715396983e-06	0.000684635204345773
DDOST	1.42519157435185	0.000273904828394585	0.00313603868574765					PSMB5	-0.981137756339593	0.000321055610018932	0.00338874588863504
GARS1	1.67555331447456	3.00000439539389e-05	0.00112407510195145					HNRNPA2B1	-1.05871328039017	0.000278521524541028	0.00314731549248593
ODF3B	3.59143167002187	0.000364688540351062	0.00362547018697878					STARD8	-2.0643164417648	0.00538380848021736	0.0165846523866026
NR1D2	1.32647861312562	6.4383726899771e-06	0.000657856920772334					MOGAT1	-3.55016357441022	0.00445550439120133	0.014693974374955
LARP6	2.00817921852545	0.000234260129433792	0.00291231383373846					ZNF106	-1.20911818067218	0.000180474821126989	0.00252547748073002
GABARAPL1	1.40590446648819	0.00015380629576781	0.00236180387205235					FRMD8	-1.1602330140356	5.8414117104222e-05	0.00151911893698148
EIF5	1.13707581842961	9.79091075107808e-05	0.00190434655669288					PLIN3	-1.62923360433148	0.000909216545138123	0.00584754659738498
SPCS2	1.31938683526707	1.10244260217919e-05	0.00080508417023473					STMN1	-1.98829970153749	0.00015324046835597	0.0023605320317314
FBXO32	2.56148988488368	0.00021471828641717	0.00277447259386175					PLCD4	-3.29067797401917	0.00169421871518	0.00827211505664281
DDIT4	1.56315561154459	0.000552263684645402	0.00447092794489302					DHCR24	-1.45880638368312	0.00234945018867406	0.00994370241618226
SLC6A9	2.96909023661758	5.1949290048761e-06	0.00060303548452398					NAPRT	-1.15167470728003	0.000115727478801136	0.00204460777289183
IL20RB	2.89493445300653	0.00325556187914884	0.0121051922961912					PSMD3	-1.31384918340889	0.000211147328595497	0.00273936293778139
GTPBP2	2.16463436002447	5.43693465150977e-06	0.000607105993424069					AP1B1	-1.15630185164874	3.93653915914332e-05	0.00126821190671804
NCOA7	1.63858202134033	5.75356191951461e-05	0.00150762529933503					SERPINE1	-1.72059233430287	0.0003246640538793	0.00341639176257633
CNNM4	1.78550348093569	2.85770307481009e-06	0.000474945117822839					HERC4	-0.794644282453044	0.000535107757730367	0.00440430922806862
ARF4	0.952854852066142	0.000103482505470917	0.00195632344412721					DYNLL1	-1.46387970377828	1.76201232706981e-05	0.000959824254379858
NALCN	2.73423881911856	0.000834889031620144	0.00557496666589971					JPT1	-1.9652288076947	0.000169332375078321	0.00245304652084937
BTN3A1	1.53416829093644	2.89605546042287e-06	0.000474945117822839					GNG2	-1.29046778238043	0.000490785966753724	0.00422649438380615
UNKL	1.1665466993363	0.000378066473209914	0.00367800104754299					TMEM170B	-1.60837524563842	0.000477613869204378	0.00417169261174567
LRRC2	2.42011848309792	0.000792469446921752	0.00540011765636027					CYB5B	-0.924297410039782	1.58452090676028e-06	0.000408581186929908
PCMTD1	1.38468043454876	0.00040296183090647	0.00379822319655728					CALB2	-1.65273429894913	0.00295458308578704	0.0113934213321507
CPAMD8	4.43727516291566	1.09366097379757e-06	0.000387244873975898					PLPPR2	-1.06663362077509	7.41582864551813e-05	0.00166444201698961
HDLBP	0.90176534608088	3.00815660244655e-05	0.00112407510195145					APMAP	-1.57908321899297	6.89347138556832e-05	0.00163357037853993
ERICH2	6.15434569443525	0.000299876114456935	0.00326603972518908					CORO1C	-1.2358953128579	2.76376648306192e-05	0.00111042409678149
CHAC1	2.17954701982156	7.53319464558567e-05	0.00167073948213471					COA7	-1.0308385329788	0.000196699011220735	0.00263875970955329
GAS5	1.27139465395282	0.000132155950114405	0.00220319814161622					BOP1	-1.25061914038887	0.00159951724450617	0.00799897589867726
DPAGT1	1.35751632150227	2.06149964575805e-05	0.00103482488031832					CXCL14	-3.73556881511385	0.000472055400847773	0.00415043414553938
CLGN	2.73300098382643	0.000117933488869027	0.00207169428869823					LSP1	-1.79809897813171	9.92455793084489e-06	0.000758568974859858
RRAS	1.47712602827154	0.000179718565976346	0.00251897743285677					PEBP1	-0.949787223196049	0.000191056916293269	0.00259777230752139
TMEM258	1.252255605201	2.77401696717199e-06	0.000474945117822839					DNAJC11	-1.04019765707155	0.000230476772218846	0.00288605721731329
RPN2	0.970105866372927	0.000576858944607121	0.0045735538363066					PDGFRA	-2.58397872044257	0.000633529766060088	0.00481937840900138
KDELR2	1.13867197236922	0.000101679642153126	0.00194103764140268					KCTD10	-0.93309312737563	0.00221170988770994	0.00958629677233316
DNAJC3-DT	3.16230316756947	0.000347595642192272	0.00354954556438566					ADGRL2	-0.96890329984765	5.51178033123353e-06	0.000607105993424069
SMIM14	1.55659848764764	8.76377392806463e-05	0.00178248348869046					RGL1	-1.23210650485528	0.000243115528049868	0.00296477326155728
BBC3	1.90995812431155	8.51563332531085e-05	0.00176341431077499					FBXO9	-1.13368883335116	4.80097571618577e-05	0.00138634195095478
SNHG32	1.84554744886349	0.000680063632837836	0.00500782038884595					EI24	-1.24229631098701	2.30931850890861e-05	0.00106465343922001
DEPP1	4.54207511536897	0.000157694258969434	0.00238742321671941					QPRT	-1.24089184576296	5.17477541640638e-05	0.00143241594515678
CLPTM1L	1.1224812216942	0.000225771372611168	0.00285607300898944					SBNO2	-1.21496652057932	0.00032678404461184	0.00342409398201289
KLHDC7B	6.4372797904765	0.00280190122472563	0.0110666126140353					RAB3B	-2.13399861626534	0.000630190157261116	0.00481509895379865
KCNA1	2.78309146135915	0.00103937618432818	0.00629310937972617					TXLNG	-0.983984228890709	4.51672530302817e-05	0.00134706066550415
NA	3.94754499874214	0.000455159164612126	0.00406380289190589					POLG	-0.896043942123139	0.000136970102962118	0.00222971128027728
LGALS3	1.19577508284502	2.22520726981185e-05	0.00106465343922001					DGAT1	-1.47841545798546	3.14802098599953e-05	0.00113486485148726
MIF4GD	2.06982245288174	0.000948179015293191	0.00596471957598646					ACADS	-1.18623427741389	6.14476691445594e-05	0.00155355541843082
HBP1	1.12315629251788	2.894213559234e-05	0.00111307972696776					EVL	-1.10828731200775	2.88677897612024e-06	0.000474945117822839
ZFAND5	1.28734743992379	1.99613774041557e-06	0.000437868521871875					LPIN1	-0.995866580703596	0.00102234925435448	0.00623149117972384
KITLG	2.02940677530932	0.000347123289631364	0.00354891945846915					RHOB	-1.1955840138156	0.000341724689884506	0.00351453361818085
TRANK1	2.23590922096051	0.000165352138228459	0.00242179874718323					TLE3	-1.38753977474661	0.000853018301933672	0.00564485695853304
TMEM47	1.19003562366384	3.88070874168045e-05	0.00125726226175118					UBP1	-0.86426500886901	3.07895710908385e-06	0.000483340285087818
LYSMD3	1.58044582199463	0.000184876366531085	0.00255090469793472					IGF1	-4.95505286052554	0.000238378852586896	0.00293603853528568
FNDC3A	1.05556502011144	3.20674359196115e-06	0.000494411145946296					NR1H3	-1.57389352346699	0.000202649830361425	0.0026733057835608
MTFR1	1.2790087466362	1.48933675275029e-06	0.000407581811365332					CLDN11	-1.73149844625978	0.000584003684238935	0.00460482904997166
ERO1A	1.4229868976835	1.7357978662374e-05	0.000959824254379858					EWSR1	-0.879278015290254	0.000257157850863856	0.00305405898811353
CCNI	0.895283142949332	0.000237111806829405	0.00292251725933631					HNRNPR	-0.832153650595944	0.000387595758977234	0.00370623601321511
RNF13	1.28846813353679	0.000248657646431082	0.00300477273517979					TBRG4	-1.09741805541292	0.000172014893652801	0.00246229312539328
TES	1.47377767064955	4.86507488921961e-05	0.00138899351788266					ADARB1	-1.33459276020238	6.83564365901251e-05	0.00163035766165508
SPATA18	1.25859511043144	3.05754217867974e-06	0.000483340285087818					MAGED1	-1.66351311115082	0.000101276215331351	0.00193884444162059
DHX58	2.22568498099658	0.000805403586369759	0.00543057755932565					SERBP1	-0.585017584194437	0.00235303844383629	0.00994987888613037
SGCE	1.34986700127695	7.68653706634051e-05	0.00169084231925564					LMNB2	-1.10111114407089	0.00027428413249636	0.00313603868574765
KCNMA1	1.84420605375292	0.000152358676210565	0.00235114353959252					LRRC32	-2.48336434227798	0.00014561458288213	0.0022938705887128
SCN4A	2.36725215213699	8.41256345401605e-05	0.00175178895455441					VCL	-1.28452996501121	3.4391336839794e-06	0.000511956555646175
LMAN2	1.17483349368949	0.000114977031513987	0.0020405173485956					EFNB1	-1.32478840293221	0.000290029600300643	0.00320790870320896
GPR176	1.92762646328038	0.00242529391298971	0.0101110514943279					GPD1	-1.6495456589625	0.0022595747095413	0.00973025837515191
CBLB	1.31711911063694	2.15609157856793e-06	0.000452536569252915					LPL	-1.66733187503881	0.000376942900212668	0.00367262544900173
SIAH2	1.3821046855882	0.00126984665270319	0.00695455502660283					PSMB1	-0.839439367067251	0.000110450045319735	0.00201399301222935
MXI1	1.47024823391905	0.000309826054640976	0.00331890590045929					OGDH	-1.15062732008341	2.03127153177563e-05	0.00103469017140713
TMED9	1.51944986350621	0.000981327532607656	0.00608380583411578					RECK	-1.02441726766962	0.000118551933312667	0.00207832973039912
LINC00662	1.89709362870778	6.89959241410512e-06	0.000676944101174814					THEM6	-1.27096227902138	0.000161988151150013	0.0023973135309191
LYPLAL1-DT	3.39265806103778	0.000387836951348142	0.00370623601321511					ATP5F1A	-1.01371992606051	0.000437230164246256	0.00398001606547409
FZD7	1.55679885661978	3.02448737936118e-06	0.000483340285087818					PRXL2A	-1.17427568852392	0.000632744953668268	0.00481937840900138
MTMR4	1.58545909573818	0.000517896304908562	0.00433076677634917					TSPYL1	-0.989665618042037	0.00102867975784017	0.00625246112579517
GDF15	4.33081812680416	2.93363872201478e-07	0.000268117917573872					SECISBP2L	-1.13962661825699	0.000185873518208381	0.00255272779451651
DIRAS2	3.5261921718069	4.82050250648542e-05	0.0013873406213665					CCN2	-2.21724960428794	0.00109856975393402	0.00647528631557029
CXCL2	5.00454234620169	0.0021977669056186	0.00955642187416559					SUOX	-1.05032967647076	0.00119119292427485	0.00674850975058623
PCGF3-AS1	2.47184849839363	3.49187024319787e-05	0.00118230618352041					AGPAT2	-1.4592028007979	0.000164693030867031	0.00241419291766714
FBXO25	1.24528482545301	8.24727710801332e-06	0.000715648146237055					HSPB1	-1.81402217364841	0.00314412113833856	0.0118568866164731
JMY	1.45361131169071	0.000296399841186508	0.00324541376682041					ATR	-1.70743448908028	2.69954138429777e-06	0.000474945117822839
SLC9A1	1.16776767342564	0.000361005337965706	0.00361382039187931					SLC25A30	-1.24125184053019	0.000384788887121069	0.00370623601321511
CLIP1	1.41328253643683	0.00087477873846414	0.0057271018797383					UQCRFS1	-1.21310711524614	0.000490986086050216	0.00422649438380615
CREBRF	1.45305100297406	9.23969715595161e-05	0.00184978728717535					ENC1	-2.16622304640046	6.00307860138222e-05	0.00152667395123223
CDH15	8.01800539441511	0.000800023941280257	0.00542395501296721					CCDC88A	-0.980265158359405	0.00010654406686689	0.00198897615854861
NMI	1.96737769370104	1.84777306684684e-05	0.000987843508306849					CAPN5	-1.33960968526901	0.00192747128372184	0.00889459490307553
NANS	1.39220917603815	0.000148014430134713	0.00231061623323824					SORD	-1.90847520915601	2.51781375387206e-05	0.00108728579699748
SESN3	1.25989309885924	0.000138572693890026	0.00223471652272013					SAR1A	-1.08554222023545	5.8784721226468e-06	0.000630493519340776
ITPRIP	1.4631415659891	2.54335564734663e-05	0.00108728579699748					FGR	-1.58382867060775	0.00279493868338922	0.011049221882959
ZFAND3	1.19512540690753	0.000348436430880763	0.00355602853927247					KREMEN1	-1.07224915194419	3.49413525137676e-06	0.000514921036251167
ADAM17	1.87703707071682	9.73873084546913e-06	0.000758568974859858					FZD4	-1.65585483580067	8.23580331131284e-06	0.000715648146237055
RAB5B	0.85750055999239	4.11151270602313e-07	0.00028399040563043					DTX1	-1.83879579941841	0.000185094234751135	0.00255090469793472
SLC38A1	2.35461429901818	3.65578413899969e-05	0.00121190505134828					FPGS	-1.20627287450456	5.67455010271528e-05	0.00149600200265172
ADCK2	1.35097317167583	0.000384359687376564	0.00370581969939615					CD320	-1.11336532193337	7.07895881913904e-05	0.00164269212056848
ZC3H6	1.85320527369533	7.54956818555021e-06	0.000693435869298304					TIMM8A	-1.80672594787213	3.34627295918495e-06	0.000505947937450797
HLA-B	1.49187210312202	0.000627623243867652	0.00480825118682636					SELPLG	-2.25594466274276	0.00651343691549495	0.0187863752558488
SPIN3	1.44270564307928	0.000118786926907856	0.0020803373771246					NOTCH3	-1.34505085908534	0.000605032986106445	0.00470698627261846
HMOX1	2.11277794044396	8.67336189828358e-06	0.000723568186733952					PREP	-0.940390471045108	3.0717619066468e-05	0.00113368433490332
GOLT1B	1.08477313100762	0.000520216419831523	0.00434175792056585					CCND3	-1.27283419810687	0.00136702618711955	0.00727039335308118
SAMD8	1.47912517427369	1.56810865014298e-05	0.000920510597938223					NRDC	-0.702417963168672	6.33784138975236e-05	0.00157697183167498
ARHGEF2	1.31165981262843	2.31128453152624e-05	0.00106465343922001					PEPD	-0.722648863881044	0.00115974018869172	0.00666657575843166
ASPH	0.922499814513605	2.72221416318972e-05	0.00111042409678149					SLC2A6	-1.25971076497339	1.11046201503209e-05	0.00080508417023473
ALG2	1.1629804825262	4.25439967144091e-06	0.000569495918809625					SEMA7A	-2.16841853464669	0.00090962831566582	0.00584754659738498
NANOS1	2.38031336622659	0.00322382402313185	0.0120365390770683					AGPAT4	-1.72263058744486	0.000314067125160466	0.00334359501681315
BAALC	2.26878184853433	0.000360657844652031	0.00361243599852162					TBC1D10A	-1.51137845863264	4.22430898422936e-05	0.00132096889743993
HMGB2	1.56222100378215	1.1277127355351e-05	0.000808070580989354					CAPRIN1	-0.541312765885273	0.00111580706398857	0.00651818551453134
KLHL5	1.09809155652904	0.000220126474299389	0.00281859553660278					HK2	-1.08924068683992	7.85602432713825e-05	0.00170613124150744
SPCS3	1.41692777703505	0.00117118542850851	0.0066914986178885					PDE12	-0.945575137255592	4.05255607011715e-05	0.00129257628781227
SELENOS	1.5991453917923	2.20956711626749e-05	0.00106465343922001					TNKS1BP1	-0.713592163762217	0.00103021572512789	0.00625739188938039
ABCA3	1.44536469727902	0.00105808796968559	0.00633532006259733					ACSS2	-1.73260960976379	0.000566991097547804	0.00452440031074652
CEP57	1.33442448736984	1.18186704722024e-05	0.000820431528303582					EXOC7	-0.759646509428788	0.000412869080517933	0.00384533308186535
EIF4EBP1	1.25371077573484	0.000719395392001529	0.00515243452056508					MIEF1	-0.906826575363563	0.00110726236944902	0.00649243008341111
SETX	1.83458317964743	2.85257250629543e-06	0.000474945117822839					SLC2A5	-1.61470590839898	0.00274335101059665	0.0109102223056156
SAMD9L	1.74471658854737	0.000228499231323985	0.00287097411394355					ELOVL3	-3.2608075478492	0.000473125280143376	0.00415292073712282
MAP4	0.899205910193268	1.56922393234177e-05	0.000920510597938223					BAG1	-0.759651806555455	0.00018126132457057	0.00253033189384366
CADPS2	1.9134310109614	0.00215911741393691	0.00948291728291321					THEMIS2	-2.02820484699455	0.000467305409103503	0.00412880904024537
REPS1	1.31735814250824	0.000354747305312732	0.00358442157293169					ADIPOQ	-1.57451372173183	0.00087955724166191	0.0057454739571861
FMOD	2.08258984904732	0.000204610402502129	0.00268685355924469					LARS2	-1.43210306800814	0.000130312709777236	0.00218469890527505
TMEM267	1.60077154557199	0.00011518585822986	0.00204212464056799					HSP90AB1	-0.992812308175954	4.11736581283696e-05	0.00130887414683061
CIRBP	1.01232339287728	1.19761672504792e-05	0.000820431528303582					PGK1	-0.786143680465925	0.00118675182587043	0.00673884594841519
AKAP17A	1.25551463590171	0.000155469536882275	0.00236759248983598					IDH2	-1.09918611160013	0.000379917042826112	0.00368769392665616
STEAP3	1.76057505159474	0.00547218831107019	0.0167680374738378					ALAS1	-1.29201544562845	7.95757335508314e-05	0.00171480709139104
TTLL7	1.84933241299837	6.90802508067961e-05	0.00163357037853993					ARRB1	-1.65110086064887	9.27797814508362e-05	0.00185002455668942
POLR1HASP	1.7808323419614	0.000145724810969304	0.0022938705887128					FURIN	-0.820965690239725	0.000194886077751036	0.00262881000412393
CD55	1.35799060976094	0.000325400992554783	0.00341736501947722					ZNF608	-2.18955633980657	4.07780825501217e-07	0.00028399040563043
NFE2L2	1.21093645280237	0.000277137552648992	0.00314016486820393					SRSF2	-1.43218021267252	0.000669764025565049	0.00497043374873713
GORASP2	1.02085269699499	4.14114431514378e-05	0.00131123854377968					DBI	-1.20346522323891	0.00475477545584575	0.0152980881949424
SLC12A8	2.34683073641013	1.78294503554818e-05	0.00096670542971719					MFN2	-0.654919374813024	5.95086908581947e-06	0.000633652470546041
MKRN1	1.14240270361186	0.000110885727080164	0.00201555235286344					KRT14	-2.53523927334381	5.47967709813379e-05	0.00148056906778447
DNAAF9	1.55693735938677	2.28849980548506e-05	0.00106465343922001					PNPLA3	-1.98819977414318	0.00281211372117315	0.0110802882033387
COPA	1.2735347544062	2.84965033110319e-05	0.00111307972696776					KCTD12	-1.46308626901155	0.00368488318290882	0.0130537239144161
IFNGR1	0.869859054095133	4.77393506504611e-06	0.00059432364790426					F2R	-1.18533986848689	0.000134388981910193	0.00221012279964307
CALU	0.865965223110308	0.000631616708567049	0.00481937840900138					LINCADL	-2.05760475987128	0.0019164877586415	0.00887236209550173
PSIP1	1.65533965959977	7.47977186231142e-05	0.00166444201698961					KANK1	-1.88530230873399	6.10582183654696e-06	0.000640445061316293
TMEM41B	2.22487481153964	1.36487732348518e-07	0.000235687016219421					FASTKD1	-1.34234122832856	5.52972478242969e-05	0.00148566996606929
VEGFA	1.00015351297343	2.41524822062453e-05	0.00107837355789431					FHOD1	-1.54702254873573	0.000376813463332697	0.00367262544900173
PLEKHF1	2.06502699845635	0.00606712434919656	0.0178966695015248					PDGFD	-1.86275427285559	0.00173044425377904	0.00836308742632423
LAMP3	8.11104059994654	0.00551776571445473	0.016848944006579					ADAMTSL4	-1.26510680976021	0.000372072767430849	0.00366608908929298
TXNDC12	2.0221693207451	0.000496641463067234	0.00425235697917421					AFG3L2	-0.760040453346205	0.000155966891663618	0.00237289540550428
CYP2R1	2.9927254081929	3.72962337066604e-05	0.00122439422746504					APLN	-3.66929223873602	0.000513978804625053	0.00431053229638923
CREG1	0.850993689327953	1.7953010638879e-06	0.000419552838069599					COL27A1	-1.33540646775874	0.00181743296530514	0.00861945411834364
FBXL20	1.25958137432246	2.25992304420885e-05	0.00106465343922001					GTF3C1	-0.734534758006015	7.52611782387723e-05	0.00167073948213471
ANTXR2	1.09211089505842	5.26730250661614e-05	0.00144834044083197					VASH2	-4.46106748913843	0.000463282582739566	0.00410044266465752
CTHRC1	1.46597646875885	0.000196974824276939	0.00263875970955329					SUB1	-0.770695222088816	0.000362994803021413	0.00361974545667145
OSTC	1.3130932386024	5.35032226268323e-05	0.00146557134336125					PRDX1	-1.00504938956999	0.000536004301056905	0.00440748071023583
YPEL3	1.52468787572926	0.00198142125610814	0.00902370905822758					LGALS12	-1.56614744150874	0.00254224743925827	0.0103879623239735
SUCO	1.41347478232541	3.38557471047081e-05	0.00116226847118111					TSPAN14	-0.663310340460379	0.000137775187401891	0.00222971128027728
CREB3L4	2.19217840851083	7.74727987837975e-05	0.00169341808784635					IARS2	-0.680570425560057	0.000373126155994906	0.00366608908929298
MAN1A2	1.20067177332066	0.00136582325943739	0.00726811588411858					UBE2N	-0.883224127332615	2.31110062180683e-05	0.00106465343922001
ARL1	0.982107811376014	0.00127251078702794	0.00696252099822514					LOXL1	-1.68810678464364	0.0038809021838023	0.0134785637389176
PRPSAP1	1.4445159349899	0.00015413242328547	0.00236372885017184					HACD3	-0.690569757612495	0.000231277319634762	0.00288979504736112
SLC7A5	1.23374855140455	0.000356657753603593	0.00359741009884746					HNRNPH2	-1.01315075985235	0.000132612285378573	0.00220738232381364
MYDGF	1.28747110324297	0.000581396268133379	0.00458636398269857					TTC38	-1.42769845936843	0.000531283451256519	0.00439075784663062
CDK5RAP2	0.994361690031672	1.37192968205165e-05	0.0008686756627429					LPIN3	-1.43076110811769	0.000256193047342831	0.00304679169525895
OSGIN1	1.62993832536917	0.00406000742611179	0.0138883138340131					CD59	-1.02165970756339	0.000602223155446672	0.0046970142042697
TFG	0.919503109260337	2.12674678543311e-05	0.00104831825674119					GDF11	-1.05083582915265	0.000216528261542106	0.00278614755611706
EDNRA	1.63546597547665	0.00318029774332068	0.0119361074656636					PHLDB1	-0.986218265468328	0.000227964075111947	0.00286915717859556
RANBP9	1.02432801813679	2.9308127455504e-05	0.00111967421438417					FKBP4	-1.44570835671054	0.000130725892657054	0.00218526109816265
RAMP2-AS1	2.25498516611789	0.000323095703757006	0.00340403698137643					RFTN1	-1.55756903490577	0.00347419967253131	0.0126299957779517
PABPC1L	1.86031936205262	0.00026269122253275	0.00308013287227525					TCAF1	-1.17217787669712	1.76084346703602e-05	0.000959824254379858
EXOSC6	1.56047599282457	7.35727619320146e-07	0.000362957290169995					BCR	-0.758638953782512	0.00393763283281555	0.0136022513417305
CYBRD1	1.12394848502549	0.000194079137172897	0.00262645653659999					GGA2	-0.75186221648443	0.0003084364061069	0.00331278419801516
SNHG8	1.23974098845296	3.3658592286782e-05	0.00116226847118111					SCP2	-0.948263213563269	9.87523447089718e-05	0.00191601740273542
UST	1.70635873083589	0.00199578478861026	0.00906211194575911					TUBG1	-1.08541383238448	0.00114437350983578	0.00661568187741689
MIA2	1.76488228105158	0.00057252809817485	0.00455595170473885					GALNT5	-2.98605779569626	0.0091137058514208	0.0235245046234565
CTIF	1.1652543317196	8.1264351877224e-05	0.00173243559039001					ACER3	-1.41732327690461	9.39328794463088e-05	0.00186036759325308
SQSTM1	1.73896815400879	0.00161935113522665	0.00807011699944985					NCLN	-0.982408013110814	0.00111436158610081	0.00651280262927986
FADS3	1.03071731204837	0.000160110277244175	0.00239168189225987					HCAR3	-3.25154469313788	0.00283746852202181	0.0111256599541945
OSBPL6	2.10122172566668	0.000497462515811945	0.00425235697917421					RGS4	-3.69677338499849	0.00107036618909728	0.0063844847507191
PAN2	1.21247611314485	2.28525552401307e-05	0.00106465343922001					SPRY4-AS1	-3.49220412495407	0.00211791087362478	0.00938392013089799
CDKN2B	1.4955131456521	0.000258700753450882	0.00305706707180285					TMEM164	-2.04300872627345	9.53117012973502e-05	0.00187667327024247
BIRC3	3.66186509869263	0.000616761345806681	0.00475881810517863					IDH3B	-0.887349364412299	0.000147215340440255	0.00230472756003837
COL4A4	4.72694147147057	0.00116799350662089	0.00668912867933141					PLA2G4A	-1.618907637926	0.00032465328488277	0.00341639176257633
CRIM1	1.22994056124205	0.00187553555801033	0.00877036270224863					CDH11	-1.45818371288584	0.0023027149086285	0.00983023017112408
STX3	1.57148501886415	0.00134326653044531	0.00719293349845301					CHIA	-5.12564586452732	1.82841306535351e-07	0.00026310864010437
MIS12	1.93795782626202	2.75326117154402e-06	0.000474945117822839					EMP1	-1.4870563699664	0.00328952922749127	0.0122027047691341
NSD3	1.31751044008088	1.60206330040259e-05	0.000930296620278999					TBC1D4	-0.83914219653684	0.00109515294460965	0.00646880011152845
TSLP	1.68241012680881	1.53427622524719e-05	0.0009135821330196					ECHDC1	-1.8465060455452	0.000644985739452291	0.00487744526357202
CNNM3	1.45248648020613	5.5637474598793e-06	0.000607105993424069					PSMD12	-0.761101622913117	0.00010163886024033	0.00194103764140268
GCLC	1.13965852159051	0.00171562139316402	0.00833108836252989					SPR	-1.27331188829171	1.75973847919519e-05	0.000959824254379858
SSR4	1.21768128797837	0.000741610251124847	0.00522034253324873					JUN	-1.19982770481969	0.000368204353914042	0.00364572980698834
TAC1	4.56363105882911	0.0042835519713835	0.0143516444396295					DCXR	-0.853378172036302	0.000284974319927364	0.00318507220485807
INSR	1.37938388438239	0.0004738009603029	0.00415309389975151					VCAN	-1.18664917880523	0.000796536771489614	0.00540880730243124
SRPRB	1.13806309586371	0.000154845254602343	0.00236416256098431					HES6	-2.12074120920111	0.00288179150889964	0.0112312596237439
TBX15	0.954789328569983	0.000454226273725066	0.0040590485808247					NUP188	-0.903980304053674	0.00112921143674431	0.00656539497969723
PER1	1.96551217266615	0.000234946915799694	0.00291231559908164					SPTBN1	-0.962096241117677	7.61360822814219e-05	0.0016812248962092
H1-10	1.0618134485071	4.29950735758978e-05	0.00132171558209799					TPX2	-1.86717102313311	2.52480500907483e-05	0.00108728579699748
C19orf54	1.56254446096117	0.00226292458855563	0.00973497304314365					MDH2	-0.640996269656048	0.000101848250231324	0.00194103764140268
LZTFL1	1.36642141982618	0.000194843528678982	0.00262881000412393					ACVRL1	-1.78781907746649	0.000779442987573892	0.0053641643695792
CAMTA2	1.64110492361529	1.50693238691521e-05	0.000909966722482672					EGFLAM	-1.59328718279496	0.00011257697112739	0.00202769448767083
ZCCHC7	1.38389687401241	3.47576517159145e-05	0.00118141904752636					NCOA4	-1.28398696654321	1.18846621303158e-05	0.000820431528303582
PIGA	1.90502170433632	2.76671727595659e-05	0.00111042409678149					PLEKHG2	-1.52832227415726	0.000208391883171302	0.00271380922971496
CABLES2	1.67272113287649	0.000161748996910388	0.0023973135309191					APRT	-0.869290101076898	0.000287644397272917	0.00319725720002369
OSCP1	1.59292594339747	0.000703215323190384	0.00508340525291277					GPRIN3	-3.95288554752999	9.64542646217405e-05	0.00189236095314484
RNF187	0.854405987710822	3.86649795211156e-05	0.0012550129067117					SLC9A6	-0.982340246134961	0.00255570723698284	0.0104306198459513
PARP14	1.41889137976309	5.5948441842925e-05	0.00149322672912462					LIMS1	-0.968037111589898	4.73193610696922e-05	0.00138165048322818
KDM5B	1.29451346825199	0.000168737734251112	0.00245059982762675					MAPK1IP1L	-0.812091770286913	0.000134695186639941	0.0022130508876294
DBP	1.52850530340402	6.561989965811e-05	0.00160709494928401					COLEC12	-1.20870897798355	0.000386639270530872	0.00370623601321511
ZBTB41	1.59802312741652	0.000306516707391217	0.00330601530495411					ITSN1	-0.812048267313988	0.00226129568786762	0.00973281503940629
TSPYL2	1.65581960326634	0.00106526081561621	0.00636502552389646					TIMM13	-0.882369287870547	0.000713738227437947	0.00512467015026963
SLC12A2-DT	1.35305221043172	0.000114883924724633	0.0020405173485956					NONO	-0.507249041784468	0.000293521333306345	0.00322425342463993
HCG18	1.20870563419748	0.000172314253500324	0.00246285577628235					CITED4	-2.33382466486601	7.07703527537121e-06	0.000678923584083944
ATP10D	1.41650958121654	0.0023667209186445	0.0099757374706096					FLVCR2	-1.85654902314713	1.94056030248668e-05	0.00100959945187878
EIF2AK3	1.44098471836138	6.76894102252727e-05	0.00162341768856946					HFE	-1.90932655310436	0.000699577147196903	0.00507575553688913
CDC6	2.46938542686753	0.000554270416896186	0.00447903998396322					MLF2	-0.670291247994048	0.00020493682943639	0.00268885632363033
SEC31A	0.892980185450921	0.000803775426487325	0.00543020112072893					CACNB3	-1.45347372181954	0.000987618176536521	0.00609731522074817
GMPPA	1.39336905386924	2.04274689790131e-05	0.00103482488031832					HNRNPAB	-0.764575878661524	0.00460942260602747	0.0150277061514013
DHX40	1.06324771942682	5.59010035640647e-06	0.000607105993424069					NID2	-0.960822961525201	0.000751118144589167	0.00525539226935403
STXBP5	1.02986259311756	4.6255765700453e-05	0.00137386343604922					ITIH1	-1.5344906009402	0.00272514566039724	0.0108653464012329
BAMBI	1.56942857670937	8.9865009650745e-05	0.00181708312253989					FAM219B	-0.931802494101286	0.000175377808824729	0.00248575889821507
TPD52L1	1.57675159302602	0.000950205337673593	0.00597094096468254					ASIC1	-1.7445381545936	5.95989041100323e-05	0.00152667395123223
ARHGAP28	1.42433043268241	0.000271295863245525	0.00313197292169589					RCC1L	-1.11612387076352	0.00302540118521407	0.0115760309475463
ATF6	1.06208919597523	1.00906213667619e-06	0.000387210777247209					NR2F1	-1.71742431554348	0.000290732981267201	0.00320790870320896
QRICH2	2.31474941869332	0.00238949581598705	0.01001464114955					CCT7	-0.728277513952978	0.000455848170119394	0.00406380289190589
DERL1	1.11879215699144	6.25728682356712e-05	0.0015670639079359					ELAC2	-0.959385183962354	0.00018219175549871	0.00253716712415461
PLA2G4C	2.69076234165487	0.000166936931436737	0.00243368026621923					FASTKD5	-1.35661694743795	0.000984662441089201	0.00609586761604285
RAB6A	0.771688501462615	3.85496792526733e-05	0.00125362685750501					RBM38	-1.18236136937064	0.00016372836267533	0.00240351705516774
EZH1	1.05437233860004	4.80048810936485e-05	0.00138634195095478					ARMH4	-1.72843063865114	6.59975641364188e-06	0.000660458014669357
FOXP2	1.65414731673271	7.2212183752155e-06	0.000681482880461766					HIPK2	-0.926763870089882	0.00527282100221206	0.0163466917533569
STC2	1.46437083374604	0.000280330158225349	0.00315563309793698					BAG5	-0.792892357565591	1.61108340663567e-05	0.000930296620278999
AIDA	1.17740029284214	5.91075769653619e-05	0.001523959976356					MCM2	-1.40034556532299	0.000158443274845577	0.00238743321992445
TMEM243	1.10574587109429	1.27309983066512e-05	0.000820431528303582					SNRPD1	-1.11902036701133	0.000516638083959298	0.00432807849591702
RORA	1.19209195828893	0.00124136589328667	0.00688030253913217					HOXB4	-1.22078460584039	0.000194587060292989	0.00262881000412393
CCDC122	2.11276607926282	0.00117215514402034	0.0066914986178885					CFL1	-0.842219675132535	0.00107854134969129	0.00640889608619035
GNL3	1.00965384489351	2.45412027101728e-05	0.00107837355789431					FSCN1	-1.53927507260213	0.000133530916424481	0.00220738232381364
IFIT3	1.60789902554937	0.000976136405862032	0.00606966850935105					GREM1	-1.83441502273392	0.000294023469975641	0.003227526232873
JOSD1	1.33340639539795	0.000750646457752163	0.00525539226935403					SOX13	-1.20773894683334	0.00197093107440201	0.0089989523513416
RPS6KA2	1.30709647801116	0.00152217843940752	0.00773542592457004					STK38L	-1.23925862692706	0.000291335432557527	0.0032101369814884
PMAIP1	2.22149334757415	0.000695722822912405	0.00506949621169478					SPINDOC	-1.12416122049851	0.000821445582651721	0.0055086300276621
ZNF467	2.83669700944544	0.00084314554913688	0.00560409443514074					WDR3	-0.968542459640137	0.000394181831872525	0.0037523328956862
PKIA	1.21202831742777	4.19383565837739e-05	0.00132096889743993					MEGF9	-1.41498306878352	5.80133652217923e-05	0.00151325497077026
PXK	1.18179768106194	0.00274247324992384	0.0109092439713626					ETFDH	-1.19971382219206	0.000121321264732486	0.00210894517582529
SSR2	1.12956898852067	0.00147604755971092	0.00761754143799216					ZNF217	-1.01708815163368	0.000680915384068336	0.00500924381058006
WDR41	0.942577608663033	5.56993759737624e-06	0.000607105993424069					CERT1	-0.779387271226555	2.60833917368838e-05	0.00109776840158114
PAPSS2	1.14312748355544	0.00179144634996389	0.00854549601413714					IL1R1	-1.59671257571351	0.00135208010258196	0.00722828646365859
SLC52A2	1.08740261119519	0.00080830682387775	0.00544205319836401					TOP1	-0.722871063602721	6.75880562957324e-06	0.000670753193169372
PARP12	1.49204802283169	0.000183233010490479	0.0025460513115617					NUDT3	-1.05720765844629	8.18136890975851e-05	0.00173305655559126
WDFY3-AS2	2.02236963605213	0.00116187302276082	0.00667439233434259					STX10	-0.862669417190576	0.00126705725151535	0.0069456875333059
BHLHA15	7.36392065109716	0.00229644640458181	0.00982533114824547					TIMM50	-0.803261807678189	0.000870095368931553	0.00570634516927841
OSBP	0.993186929385579	0.000920942028224235	0.00587757394335955					ST13	-0.608297459443605	0.000354353892044123	0.00358442157293169
PCMTD1-DT	2.0516651330512	0.00233283245976469	0.00990736618672324					FMNL2	-0.799040970823736	0.000111291436990277	0.00201645555423192
AP3D1	0.81805232251052	0.00237825735388024	0.00998729279834727					MPP1	-0.913699993344387	0.000867973727384469	0.00570198160951463
FZD6	1.34142244223464	1.26584809049666e-05	0.000820431528303582					CA2	-4.41363199814708	0.00109772810940484	0.00647528631557029
GADD45A	1.26589118820535	0.00467533323737958	0.0151612496418912					NAA25	-0.886645433850947	6.10506215110449e-07	0.000335696806001284
NSUN3	1.67120106340301	0.00155371532939961	0.00786098924936201					INSIG1	-0.845236418380053	0.00117166030582669	0.0066914986178885
PLEKHA5	1.28540990135143	1.8965564619668e-05	0.00100152100872302					MGST3	-0.670144701088704	0.00205722198707095	0.00922464535776191
TBL2	1.1387072895073	0.000263797847668555	0.00308013287227525					KDM1A	-0.7078745591194	0.00091865813146941	0.00587757394335955
GOLGA5	1.0667983373056	8.29093486897398e-05	0.00173747406938644					ACOT7	-1.15062815767817	0.000338143749081609	0.00349523319420709
CAMKK1	1.93981586018928	0.00245942878402383	0.0101967385936431					HSD17B10	-0.889310463367658	1.73351088867943e-05	0.000959824254379858
OSGIN2	1.33598938316535	0.00134109203945935	0.00718745417051028					CMTM7	-1.34314170919995	0.00444361777025915	0.0146725455307535
CTBP2	1.42110517056697	4.32590868699456e-05	0.00132171558209799					ENO1	-0.78326668812257	0.000699096370562022	0.00507575553688913
ATF4	0.727925409797275	5.64301150904652e-05	0.00149600200265172					DHFR	-1.11420813242995	0.00481726958975183	0.0154302747682869
CNPY3	1.32008912626975	0.000430292934291187	0.00394136656923571					MMD	-1.14608310828995	0.000280173519389976	0.00315563309793698
FKBP9P1	3.88790192066455	0.000117366457322133	0.00206383297865437					PTOV1	-0.903431942660974	0.000415643235465946	0.00385576749610353
BTG1	1.19473396859737	0.000479608871911667	0.0041827707071569					TANC2	-0.760878460211126	0.000785586511829083	0.00538300822609916
STK24	1.11972729883396	2.13010422498628e-05	0.00104831825674119					ACO1	-0.716066943384454	1.31934294776002e-07	0.000235687016219421
PCGF5	1.37955278123976	3.13132957682842e-05	0.00113368433490332					MDH1	-1.09752652331423	0.000920012576996939	0.00587757394335955
HAX1	0.905156902922604	0.000135052519635381	0.00221681265120129					KCNAB1	-3.57010378183364	0.000335325769174334	0.00347981092674423
UCHL1	0.953733906105175	0.000182026025332338	0.00253690508913544					PGRMC1	-0.92135488966592	0.000639739370343544	0.00484943786088337
PLD6	2.08729899408227	4.40407428196382e-06	0.000573859017250589					TCF7L1	-0.875589938804349	0.000277331424237644	0.00314030100572829
BBX	0.95288879468549	0.000275859778662185	0.0031380412766394					PDHA1	-1.27409556459982	0.000481251287755336	0.00418652253751091
SETD7	0.741544182856392	0.000137555499187655	0.00222971128027728					NDUFS5	-0.800320412295823	0.000133583190200675	0.00220738232381364
LOC105377622	0.741544182856392	0.000137555499187655	0.00222971128027728					BANF1	-0.801378034283763	0.000185765635267462	0.00255272779451651
TSPAN1	3.46844500502991	0.0115176325143546	0.0277116452916087					PFKFB4	-2.06353726414227	0.000278679950660817	0.00314731549248593
WFS1	0.971934419128826	9.33580282119143e-05	0.00185916880444329					MYL6	-0.986186814558868	0.000322764145248745	0.00340261981694464
KCNE3	1.29812034921218	0.000856337304979287	0.00565261184341832					ILF3	-0.775897092782305	8.00251664179276e-05	0.00171930196056912
BTF3L4	1.05986882664033	4.27536111618846e-05	0.00132169208753477					CYBA	-1.59867832912377	6.57511211653472e-05	0.00160709494928401
GAB1	1.42062789394884	0.0001083002223967	0.00199358538237094					COL6A3	-0.81302655186175	0.00010842289955924	0.00199358538237094
ZNF22-AS1	2.86266633231976	0.000318238800967522	0.00337485378605828					PRKCD	-1.27643264623093	0.00289182232939063	0.0112544484976149
TMCO3	1.43268996669285	0.00110341126158879	0.00648413216535553					CPNE3	-0.53550171638981	0.000880719803374543	0.0057454739571861
UGDH-AS1	2.10863861563139	2.79673740664075e-05	0.00111307972696776					UQCC1	-0.958525578762059	2.47420041957113e-05	0.00108163273025707
ARMCX3	0.902898723817564	3.01782862337124e-05	0.00112407510195145					SV2A	-3.74138288104102	0.000228607216045424	0.00287097411394355
GPX8	0.851994175079528	7.34207706212626e-05	0.00166444201698961					ALDOA	-0.774931045480928	0.00675444597158675	0.0192214523792617
CBX4	1.39810295776587	0.00206664658249096	0.00925360514592869					MINK1	-0.831076925688514	0.00211913635120936	0.00938529020586899
TP53	1.10484470215363	2.68939814480297e-05	0.00110572683724899					LY86-AS1	-3.27189078601341	0.000215981689101678	0.00278118703013257
LINC00942	4.31902685412529	0.000236609469036626	0.00292071205028708					XRCC6	-0.611189274913846	0.0015037878173862	0.00768023213966278
LINC01278	1.1812694975023	0.00262101148623729	0.0105771503492278					MCL1	-0.500810619441763	7.6537502841537e-05	0.00168793052243635
ALDH6A1	1.29816123710483	0.0046046813366055	0.0150252527060665					ADAMTSL4-AS1	-0.500810619441763	7.6537502841537e-05	0.00168793052243635
SRP72	0.84339278816645	7.69450675860388e-06	0.00070055354777398					MTCH2	-0.801969192390915	1.25734522092463e-06	0.000387244873975898
BCL2L11	1.25639653186448	1.71788598231549e-05	0.000959824254379858					SYN2	-1.97978136859731	0.000420104734650718	0.00388349494536863
CBLN3	2.0092666936768	5.67400880017471e-05	0.00149600200265172					AMD1	-0.850756620321827	0.00400958303868446	0.0137737104838818
PGM3	0.953393949621588	0.000406035689611026	0.0038105566783713					B3GAT3	-0.816505613859196	0.000279988866798981	0.00315563309793698
RNF181	1.00183622225227	0.00247786904650534	0.0102436779255576					CASP6	-1.27919379395119	6.80637485332892e-05	0.00162951446406385
SSBP2	1.46535465742671	0.000189788192296682	0.00258643964862127					HOXB6	-1.33420433056016	0.000118293641629388	0.00207590915005719
TNFRSF10B	1.21768372925696	0.000111223224570869	0.00201645555423192					PAX5	-4.05783155979981	0.000249011819402737	0.00300484702826448
TBC1D15	1.01783913547376	1.30613790823093e-05	0.000835347755530805					SOX4	-1.56145423015065	0.00126405390261832	0.00693923421882261
C1orf122	1.09692860944987	0.000146757223163207	0.00229964040796939					FAM241A	-1.40859097340757	0.00277412256503572	0.0110067262040315
OGT	1.24816105634525	0.000372841192665489	0.00366608908929298					NEIL2	-1.1745356239614	0.00121475471928894	0.00680528272171433
KLHL24	0.879067465861589	0.00040915485827725	0.0038265841696391					TYSND1	-1.74644017057086	8.73945777515564e-06	0.000723568186733952
MTDH	0.962345527159975	0.000212782182427823	0.00275436486219164					MRPL50	-0.887634657055158	3.53205644768265e-05	0.00118447079722355
SLC35F6	1.37541342282157	3.44684355287226e-05	0.00117628645199601					HIP1R	-1.71277130366676	0.00172343965603937	0.00834558496368141
ALG12	1.12440625978064	0.00030038801450206	0.0032664359158826					GFM1	-0.792094717656315	0.000760605435734915	0.00529175449809449
PSMG3-AS1	1.22750521263351	0.000132181681417327	0.00220319814161622					SLC25A48	-3.50320192875968	9.47286038368291e-05	0.00187159442912399
SEMA3D	2.02491164229568	0.00592941909334219	0.0176138326000057					DPP3	-1.59106440995522	0.00704041613902426	0.019761688213373
RBM43	1.4885243131618	2.23959790312315e-05	0.00106465343922001					ACTB	-1.27878311551917	5.91492890032092e-05	0.001523959976356
ABTB1	1.63748860544693	3.16114112725157e-05	0.00113722052052875					SLC25A18	-1.5697385245999	0.000730615523164209	0.0051918801868311
TUBE1	1.58466934242681	0.000159164118245243	0.00239074398285814					GSTK1	-0.593847159180508	9.79302607333378e-05	0.00190434655669288
EFCAB2	1.44421023088259	0.00189265775842588	0.00881360274340401					CBX1	-0.776318078963229	8.69121211809598e-05	0.00177858719818259
AP3M2	1.26939984030206	0.000437192464897705	0.00398001606547409					ZNF207	-0.621235876926477	0.000331781823437332	0.00345583359673278
NBR2	1.66718609410982	0.000605461434315472	0.0047073876847184					S100A10	-0.978311235136945	0.00119040520844694	0.00674628064964287
SYNE1	1.4371732935736	4.32941796996511e-05	0.00132171558209799					APOB	-2.63045869567035	5.85825834249134e-05	0.00152120909861865
GLT8D1	0.923871200498405	3.35755305211629e-07	0.000268117917573872					GPBAR1	-2.87509252905383	2.90347657214885e-05	0.00111377558832626
DCLK2	2.13391322860957	0.00123780128557192	0.00686836523112339					MCCC2	-0.832005137978163	0.00104728382003941	0.00631386225519824
KCNG1	1.42622473025529	0.000119219565769288	0.00208579884671131					PSMD1	-1.10761111633947	4.58807996430342e-06	0.000586866406100678
CLIP4	1.11534701917827	0.000115799536824659	0.00204460777289183					L2HGDH	-1.68456717870912	0.000263950923580036	0.00308013287227525
CBR3	1.56573011295611	0.00340108661160765	0.0124745037402806					MAP3K6	-1.08816526871173	0.00351332905051023	0.0127454130344981
CUL3	1.0055415711486	0.000148608597467395	0.00231395244460502					RPS26	-0.899093636169463	0.000868390798267389	0.00570198160951463
SELENOM	1.20890363229864	0.00100011502953227	0.00614406007997595					KANK2	-1.08458233502781	0.000842938549186553	0.00560409443514074
TRIM16	1.53968366038995	0.000916243352560964	0.00587319269605255					CDH20	-3.94001340447989	0.000261019309908002	0.00307111172099158
FLNC	1.08286878775338	0.000849025553990202	0.00562765061118333					TPM2	-0.97267212604593	0.00167284493224768	0.00821344506399005
SH3D19	1.13679731510164	0.000416081223505792	0.00385662402978959					ITM2C	-0.695348533173091	0.0018474732729723	0.00869268895849744
NUS1	1.03158041171197	1.62585786688995e-05	0.000930296620278999					SELENBP1	-1.00756163935713	0.000240818069997552	0.00294925278916151
ALG5	1.05527576339217	2.7060325277988e-05	0.00110729312061682					ACAT2	-1.34045528853505	2.5291334412149e-05	0.00108728579699748
CH25H	2.43892867024693	2.31700659949741e-05	0.00106465343922001					TOMM40L	-1.58225962660666	0.000318460234913176	0.00337485378605828
CLK1	0.874206251538612	0.000229890402891456	0.0028808036844192					CSK	-0.832203851771908	0.00013553146854442	0.00222045294006171
YARS1	0.895152999041008	9.82775917201102e-06	0.000758568974859858					PRICKLE2	-1.15492164362037	0.000197982528158026	0.00264405436676937
NFXL1	1.66580635987315	0.000697196052021118	0.00507575553688913					MRPL12	-1.25517305521767	0.00194200287867798	0.0089330063156663
PPIL6	3.09604874028735	0.000179618698092812	0.00251897743285677					PTBP3	-0.854333839349504	0.00133268797374531	0.00715540959318708
SOX5	1.49331518230922	8.23962593647972e-05	0.00173514464233087					RRM2	-6.72007484312779	0.000361798579410233	0.00361488943870381
GJA1	0.97618958512123	0.00118352986268514	0.00672940193244881					RAN	-0.654198562752826	0.00538185408437568	0.0165834861400784
IFIT2	1.90474458957892	0.00117707788504912	0.00670817852113142					ARID3A	-1.04312764143704	0.000404373193516665	0.00380425967326562
THAP10	2.53753408836488	1.30400022726952e-05	0.000835347755530805					FRMD4A	-1.27309892465501	0.00146330158657533	0.00758579759741305
CYLD	1.01581223373296	2.72718285593449e-06	0.000474945117822839					MYMX	-3.29379190996966	0.000449483675643543	0.00404254380781911
EPS8	0.874170281205936	0.00459570789880087	0.0150016415872388					RBM8A	-0.714023685105592	2.98954897050064e-05	0.00112407510195145
YBX2	2.22579747168511	0.00388051184804312	0.0134785637389176					SELENOO	-1.14196173209669	0.00587639131121279	0.0175433326332013
ATF2	0.830000779371336	2.99214449091813e-06	0.000482881785693217					MVK	-1.10352650418043	8.19291759372599e-05	0.00173305655559126
ZNF25	1.15068821106485	0.00199047161381906	0.00904512205984934					PUF60	-0.642792888352368	0.00671722200553372	0.0191502376740228
RELB	1.79859311360963	0.00704326220123893	0.0197664637885574					RSU1	-0.586795658021443	0.00547282019936008	0.0167680374738378
RRAGC	1.2037978478702	0.000123458684168034	0.00212454988208037					ECT2	-1.02368733611806	0.00122481120555164	0.00683703583325894
RIOK3	0.848634829008846	2.05667187191918e-05	0.00103482488031832					ACSF2	-1.06412622605228	0.00165360425248564	0.0081607425641389
LMBRD1	0.921643926393333	3.13396164018413e-06	0.000487542789213509					LBHD1	-3.55339236017263	0.000386617005733694	0.00370623601321511
HEATR5A	1.21790965361908	0.000414865080532585	0.00385548465547291					STEAP2	-1.29646315475783	0.000910589112831145	0.00584754659738498
PPM1L	1.30550427009866	0.000318957689300852	0.00337485378605828					ACTG1	-0.722993198328999	7.17208676402057e-05	0.00164469641629503
TRIM37	1.15313720366268	0.00102027585048722	0.00622328625440246					PRRC2A	-0.524349395798506	7.10271258239737e-05	0.00164269212056848
SEMA6D	1.65698341240222	0.000152735013320677	0.00235484661609059					PNKD	-0.983073918185978	1.07462002151124e-05	0.000796417962723437
NBAS	0.796045132834886	6.11961055809522e-06	0.000640445061316293					QARS1	-0.535074543556744	0.000512301399388564	0.00431053229638923
RGS3	1.20366342147667	0.00265689632636912	0.0106894887613565					PIP4K2B	-0.539226762514486	3.12730422752372e-05	0.00113368433490332
KLF9	1.36844747094845	0.00026454521053034	0.00308013287227525					PITRM1	-0.491971662288555	0.00015044615492626	0.00233614154114198
TLCD2	0.932283528885699	0.000178197104067831	0.00250578794221768					GPATCH4	-1.28426891769564	0.000453920312499542	0.0040590485808247
DTWD2	1.3899920773988	0.000370711723232675	0.0036616639629291					CHPF2	-0.964001933899836	0.00019886246799382	0.00264723055827934
TMEM140	1.71907775960775	1.23959155870945e-06	0.000387244873975898					SLC7A6	-2.46281277096469	3.37768878350422e-05	0.00116226847118111
RCAN1	1.51433661610935	0.00119339986603108	0.00675262418609161					GRPEL1	-0.64628544262028	2.63189783561843e-05	0.00109776840158114
TRIM66	1.33282926161503	0.000174166171081055	0.00247939113126764					ADAMTS7	-0.994327765562031	0.00330644941858558	0.0122470546032037
PRKACB	0.841970377201361	0.000439072526435881	0.00398697245269681					SLC22A3	-1.32352235467785	0.00120352881055251	0.00677396854648653
GRB10	1.54557548848723	1.42937014866854e-05	0.000881512990257442					CAMK1	-0.601179268996048	0.000446004322032419	0.00401962559126086
DDX60	2.066632186269	0.00428180101085925	0.0143513470216455					CCT6A	-0.563603462257831	0.0030694047051578	0.0116925833771597
TRIQK	1.1149684304038	0.000101866179547582	0.00194103764140268					PKDCC	-1.04642389803536	0.0016704592600738	0.00820406442063549
ASPA	1.03069505266233	5.28682208663667e-07	0.000314802909627731					CBX3	-0.767689311979555	0.00287041407303548	0.0112090253761141
MYH15	3.26738714044572	0.000159599084878956	0.00239074398285814					PSMD6	-0.63544667604419	0.000183247999880055	0.0025460513115617
ERMAP	1.16112084951625	2.10618951903381e-05	0.0010469418937992					CRYZ	-0.988233198764598	0.00127731051576148	0.00697552118474677
GAB2	1.52182562795411	0.00118469412224425	0.00673380451050482					THOP1	-1.08316056134231	0.00437111368119714	0.0145210448339577
SDCBP2	2.00133530864561	0.000284699787934814	0.00318507220485807					HMGA2	-2.86656536944353	0.00125124767522563	0.00689945220683832
HECA	1.253778773467	0.00157881033068929	0.00794142056229034					OAZ1	-0.584784904792481	0.000139286407049957	0.00224156353861943
CTH	1.51347026463951	0.000574601934008325	0.00456935078125357					ITPA	-0.760203821150079	3.90245964639804e-05	0.00125958267614956
TBC1D31	1.41426000482537	1.45971567768955e-05	0.00089068446368704					CYC1	-0.771801875196752	0.000184317470707893	0.00254827388645628
RAB5A	0.842016037694906	5.56489752051101e-06	0.000607105993424069					WWC1	-1.55059883551552	0.00115798151368556	0.0066653415927741
PCNX2	1.3286837657337	0.000113223831219013	0.0020301005099432					EIF4E2	-0.741062239501126	0.000247771040251261	0.00300035787030769
IL15	3.06616307427745	0.00149750016433371	0.00766635651214999					NAA15	-0.722729360717836	0.00259564207018925	0.0105190207153316
DCLRE1C	1.58245566222075	2.64932862627107e-05	0.00109972612303963					LRRC8B	-1.58674374856304	0.00108020372591437	0.00641435967644065
SEC22B	0.773381843176651	2.8487745711888e-05	0.00111307972696776					GRHPR	-0.688878957420251	0.000169136936185568	0.00245304652084937
ACAP2	0.849825534119654	0.000387660094929706	0.00370623601321511					SSTR3	-4.73970393483642	0.000636413248698697	0.0048390946624963
EVC2	1.68063032674409	3.3469729684018e-05	0.00116175398898774					PLAT	-1.99540097260624	0.00130453614920938	0.00705873440691369
NKAP	1.19198444895298	6.5172422114222e-05	0.00160475990216985					KAT2A	-0.996163251690967	0.00022074803002289	0.00281859553660278
NUDT2	1.34710298674359	0.00047675512028664	0.00416840881878972					MAFB	-1.65031665903803	9.92079520762748e-05	0.00192010251482334
RNF19B	1.28249309351348	8.30454551529273e-05	0.00173821687221909					SMARCA4	-1.06079378008648	0.00625655409829902	0.0182940454104146
UFM1	1.14638113419113	0.000186468513413986	0.0025575363698433					NDST1	-0.656158323034355	0.000670956744747871	0.00497043374873713
NINJ2-AS1	1.79546678300571	7.47858390454403e-05	0.00166444201698961					ACADM	-1.08286442586313	0.000482628474486567	0.00418819428734854
CREB3L2	1.04682462699673	0.00025344929749459	0.00302876295441978					GCOM1	-2.20939760011497	0.00131469950881145	0.00709223090226683
TCP11L2	1.74330947901029	6.43452624591154e-05	0.00159176101186075					POLR3H	-0.852515340751437	0.000699375214510599	0.00507575553688913
PTEN	0.94849918627932	1.38894026777501e-05	0.000875336516202152					TMEM132C	-1.92329443655217	0.000240297342459129	0.00294842737416265
SASH1	1.27778386279084	0.00319356083887343	0.0119701342664785					NEXN	-1.17437384907374	6.85647563828345e-05	0.00163307063892246
ENTPD7	1.24369086990458	0.000111402513246308	0.00201645555423192					C1QBP	-1.39241095638327	0.000101952811023409	0.00194103764140268
LINC02541	3.86804850898876	0.000183713384530949	0.00254806660349448					MARK2	-0.674801076712874	0.00335986114811828	0.0123785112664191
RNH1	0.888166282922902	0.000670775098798021	0.00497043374873713					PTCD3	-0.62739224741387	4.90047165271844e-05	0.00138951304596292
XIAP	0.940909785806266	0.000102787604638481	0.00195078846200274					POLR2E	-0.563685021056016	0.00228647354753826	0.0097972271014617
C12orf57	1.3578134519397	0.000277981834962476	0.0031445935060053					RAB2A	-0.436813146041422	0.000959672742081059	0.00600638960139751
CCDC163	3.67215077045814	0.00231171748165195	0.00986103958463422					LRP3	-0.693363747908848	0.00203225016883529	0.00915932481469486
PIWIL4	2.38479194915923	0.00385903830275806	0.0134319374509318					YWHAH	-0.905846242179492	0.000134252357311553	0.00220998065400944
HOXD8	1.33398595071366	0.00185233925798931	0.00870362601920196					ESRRA	-0.87236939177744	7.04776029718927e-06	0.000678923584083944
HTATIP2	1.57297269860639	0.00177098062084889	0.00849008699634053					SPRY3	-2.07405114169615	0.00332248268919186	0.0122890972315126
ABCC1	1.29724290499853	0.00138710655007019	0.0073137575287365					PTMA	-0.703476972400491	0.000792663344364223	0.00540011765636027
WDR25	1.53785172752652	3.76240622625091e-05	0.00123047785444888					CHD3	-1.09815202948091	0.00168521374352979	0.00824603879945379
NRG1	1.71575632603512	0.000426534055777168	0.00392494321206921					UQCRC1	-0.606801929729909	4.37705008402981e-05	0.00132532225396476
CBX7	2.01604628674843	0.000331080682463799	0.00345235581206816					TUFM	-0.505793049608763	0.000169727361678589	0.00245495621174236
ZNF843	2.64720113147888	9.92963109794176e-05	0.00192010251482334					USP33	-0.989496727875417	2.86773028679724e-05	0.00111307972696776
IFT27	1.11963127598599	0.000539284103559409	0.00442155476161548					PECAM1	-1.7761348806506	0.00045873959087856	0.00407907380915084
TMEM209	0.998037196168048	3.0667237787622e-07	0.000268117917573872					USP24	-0.497241441052776	5.05562306765016e-05	0.00141410941646955
COG3	0.970961040354196	0.000739464701524687	0.00521897882992336					TP53I11	-0.98688256768298	0.00241254718361757	0.010077374157404
GOLPH3L	1.10309158990834	8.15455371850913e-05	0.00173305655559126					RBM28	-0.803553331746115	0.00110677282321374	0.00649206384015144
NRP2	1.32018439970145	0.000769895851063585	0.0053199526035078					CCNB1	-1.60405136937295	0.000735581745457399	0.0052100186958812
DAP	1.0165067095822	0.00025879472525341	0.00305706707180285					YWHAB	-0.414640661455858	0.000107665929038915	0.00199358538237094
CERS6	1.27305243210835	0.00277526557171376	0.0110067262040315					FMO1	-4.21661838121172	0.00548488722443577	0.0167841631386774
PINK1-AS	1.47410929599448	0.00225378866195944	0.00971946874630531					FST	-1.53690335980372	0.00143410721988445	0.00748614373426984
PIK3CB	1.28800348453787	0.000115676566793009	0.00204460777289183					COQ9	-0.892112490860775	8.20877177619848e-07	0.000362957290169995
NAPB	1.43118332955366	0.00282585293159736	0.0111028051018938					DUSP1	-1.36768088497798	0.000140644077958023	0.00224957452523071
TCF12	0.813139429524117	0.00052330600823733	0.00435701453724311					APEH	-0.695658099705915	0.000225589215206545	0.00285591977139781
EPS15	1.04445752262634	3.0204473436731e-05	0.00112407510195145					CMKLR1	-5.43553871446167	0.000148531025986608	0.00231395244460502
PDK2	0.98930902994907	0.000108676379208444	0.00199358538237094					CCT5	-0.725252228417634	0.00100212292425964	0.00615386154200408
CTDSP2	0.809300893122481	5.93767209360846e-05	0.001523959976356					RBM12	-1.16262393840957	2.61892656061397e-05	0.00109776840158114
MEF2A	0.841515582415424	0.000202531583561545	0.0026733057835608					NPLOC4	-0.567984199515822	0.000359290410775448	0.00360501267476492
THAP5	1.30631836047796	0.00067056786533004	0.00497043374873713					TRAK1	-0.546649352049094	9.99364896691665e-05	0.00192572572376574
PLPP1	1.18647913170482	0.00140041170537087	0.0073591933439879					BMP1	-0.52633891259455	0.00464643306834153	0.0150920385137984
FTH1	1.36864065556973	0.0019537048329767	0.00895867346181154					PFKFB1	-1.59832103011561	0.00065980066868047	0.00493901785792721
FKBP14	0.911028712026582	0.000956883028205952	0.00599327389592324					SCO1	-1.03989019557407	8.12235073561855e-05	0.00173243559039001
BET1	1.02784784403621	4.24753795806053e-05	0.00132096889743993					MTARC1	-1.18586577734073	0.00515077590899062	0.0161100522362706
STRN	1.06297275266229	2.17673793302571e-06	0.000452536569252915					YARS2	-1.31782726878953	0.000599691908947653	0.00468998183138953
VCAM1	2.48032006779953	0.00300892801028864	0.0115334448128					NOP10	-0.57296616181043	0.000607666610813748	0.00471879576602109
INHBE	3.48476881946874	0.0030876049627158	0.0117345887726389					TRMU	-0.87150340882504	0.00252012935816925	0.0103391764687257
CLCC1	0.751214453940069	1.96432155741079e-05	0.00101253446726476					FAR2	-3.04270253983523	0.00131071428278566	0.00707866361561501
MARS1	0.84745919858568	0.000180780813671123	0.00252771100443154					DNMT1	-1.05848991627223	0.00312976034946572	0.0118269947030019
BEST1	1.29607870720897	0.00201804638265646	0.00912241490463658					METAP1	-0.784183615088195	0.000364097338880508	0.00362376533013753
AKT3	1.35181217026433	0.00105926709117285	0.00634018167430601					LTV1	-1.02679017880216	0.00263384512965932	0.0106214940913025
HERPUD2	1.15285171172127	0.000455398883839957	0.00406380289190589					NOC2L	-0.79162456229872	0.000202259865001244	0.0026733057835608
UBE2H	0.635238041442505	7.41410604659831e-06	0.000684635204345773					FRMPD1	-2.44195464342763	0.000330411719985554	0.00344786599349083
MEF2D	0.872742488767743	0.000391563169809232	0.00373151921427473					TRAPPC14	-1.08102540196936	0.000264882865145283	0.00308013287227525
RCN1	0.779365729365597	0.00129541223239217	0.0070365455894772					XRCC5	-0.517811358059728	0.000257741642881143	0.00305452673881118
MICAL2	1.36035488658297	0.00533023655021543	0.0164685140005583					HOOK2	-1.37595319169517	0.001442294063148	0.00751751701854504
SEC61B	0.905021028367171	0.000922792430415693	0.00587757394335955					MEX3A	-3.16974341705192	0.01538925880212	0.0339215880769732
SEC61G	1.23461868238825	0.000630600102369997	0.00481610020686648					ENG	-1.03987678739259	0.00676430133828396	0.0192405964530249
EBLN3P	1.04526120802654	0.000122505478447046	0.00211917607685144					DTX4	-1.4396503212359	0.00839719745421143	0.0223149900953098
PRDM16	3.10015340570662	0.00548484252948581	0.0167841631386774					POLR2B	-0.495381624170877	0.000940937443861874	0.00594080723239738
NOS3	3.62985325221864	0.000444436666335388	0.00401566160144412					HMOX2	-0.770782093848481	0.000312788199984742	0.00333633145677778
FBXO27	1.08598420348807	6.97766390189991e-06	0.000678923584083944					GTPBP4	-0.741477421945152	1.80583125283531e-05	0.000968419070619882
GLG1	0.719558309255586	0.000159192836606145	0.00239074398285814					ADPGK	-0.925930020428723	0.00010403351909564	0.00195632344412721
EMC9	1.4249482047527	0.000152350782765483	0.00235114353959252					ATP5F1D	-0.884813420237373	0.00273245915803559	0.0108826484034585
ADPRH	1.30419061622967	0.000700799154462654	0.0050800293499797					MID1IP1	-1.511659409258	0.00125333496783689	0.00690353691375035
BTN3A3	0.97743642006273	0.00117585315536348	0.0067034111214317					PDK4	-0.601691832651208	0.000268493406537329	0.00310746926547359
LINC00607	2.80773425848938	0.00684424843457054	0.0193822007057484					GLYR1	-0.621778973789425	0.00130887215240605	0.00707848553953889
GOT1	1.26843721066477	1.04596471886756e-05	0.000792180647605482					TGFBR3	-0.90806490038302	0.00571549378394235	0.0172106952868671
FOXJ2	0.960882026027207	0.000322001879621634	0.00339665757929528					SLC27A4	-0.72959957721288	0.000141017427770393	0.00225262621900013
SHC1	1.13200015629338	0.00657627943378992	0.0188950404763202					GPSM2	-2.45984033919303	0.0039684856029381	0.0136782078153944
KRCC1	1.10606873607286	2.59852324608533e-05	0.00109776840158114					ABHD5	-0.850268473650014	0.00103134176174466	0.00626047259437951
EFHC1	1.41187736790788	6.83518612945735e-05	0.00163035766165508					CD276	-0.457395895930497	0.000136447374727619	0.00222490393465205
MOB3B	2.7076873752395	0.00532151012548818	0.0164554502913316					MYD88	-1.00360300422173	0.000756155439540264	0.00527780603475395
SLCO2B1	2.81758155512043	0.000701008479795895	0.0050800293499797					STK17A	-0.862478887694221	0.000530398346594995	0.00438855709104091
COG5	0.850501617886605	6.95645694665064e-05	0.00163357037853993					TALDO1	-0.716324372976246	0.000157494741688017	0.00238742321671941
SEC23B	0.910436788499537	0.000328562306282951	0.00343855388175394					STBD1	-1.43088186361356	0.000273987679398981	0.00313603868574765
SLC48A1	1.17122895544947	0.000505337916607951	0.00427963469543213					FADS1	-0.542407144147545	0.00652346671682464	0.0187996033488197
TBRG1	1.09163816237827	0.00011230056646435	0.00202633874786456					SLC5A3	-1.54997542072726	0.00215163099300269	0.00946849235147056
TRAM2-AS1	1.4255169138134	0.00166550537688672	0.00819136064404561					AHCY	-0.519484181828261	1.36796023352616e-06	0.000387244873975898
STX5	1.06712105806662	0.00128906173293743	0.00702414578869156					FUNDC2	-0.71147905631669	0.000225172910932589	0.00285530346650598
ISCU	0.825823294446913	5.37240363879819e-05	0.00146557134336125					ATP1B3	-0.807535721639662	0.00332360260159827	0.0122890972315126
GTPBP1	1.02772541885019	0.000708475537495551	0.00510400366425443					IQGAP3	-3.23511948868997	0.0045084382143601	0.0148147880277013
MBD4	1.29944169053206	0.00174869696769204	0.00842494226853553					RPP25	-1.50189239016984	0.000143014858450795	0.00227404716318419
THAP9-AS1	1.28786165542036	5.53211598437892e-05	0.00148566996606929					RAB1B	-0.860551038978823	4.23335494911256e-05	0.00132096889743993
MT1G	2.82573002976383	0.00156901270050566	0.00791057264593628					PMP22	-0.850550901179704	0.00131083795549253	0.00707866361561501
CXCL3	4.15316130271519	1.48168823983586e-05	0.000900908187517099					OGG1	-1.3440781176112	7.17850381128636e-05	0.00164469641629503
FOXP1	1.5702128268414	2.18377182611637e-05	0.00106465343922001					LUM	-1.43478734209517	0.00089509334234063	0.00579545250676341
TGIF1	1.43346616759541	0.002190032864316	0.00953782786910686					NUDT8	-1.59585750939344	0.000171142123039005	0.00245582657729243
DESI2	0.798320995275913	6.61681935011575e-06	0.000660458014669357					BRI3BP	-0.9474986585733	0.000162847528467692	0.0023973135309191
NR3C1	0.750899894244458	0.00233545228552013	0.00990821820998967					LAMB1	-0.609892410455318	6.84053401671007e-06	0.00067498480800314
H2BC15	2.17568690233519	2.13694710663018e-05	0.00104831825674119					RAB11A	-0.619991496997583	0.000445213969051921	0.00401566160144412
BNC1	1.64474423370713	0.000829693128496684	0.00554885396703359					PTGFR	-1.25850132154349	0.00333991553889375	0.0123287006253992
STK32A	1.94976815925497	0.000466922964440325	0.00412880904024537					SLC16A7	-1.58405794878516	0.00149025447974903	0.0076605671688365
CD83	1.68777529296831	0.00150657296212662	0.00768552493648525					PRKAR2A	-0.836637418011569	2.53277084216639e-05	0.00108728579699748
RAB33A	3.05825881885952	1.06709678551158e-05	0.00079425117638853					CTPS1	-0.85627205591909	0.00078012846138057	0.00536489775831131
ATP2B1	1.03286576238662	0.000189781165071114	0.00258643964862127					SOBP	-1.35894699194816	0.00067210526164317	0.00497467366397525
SSR1	1.00794567471127	0.000653863418328387	0.00491290832675574					LYN	-1.23366970580368	0.00122677068028515	0.00683737541137761
ADGRL4	1.50973219509424	0.00565678107386885	0.0171130510833159					CDO1	-1.6059261351873	0.000133428067616605	0.00220738232381364
MKNK2	0.862439658971781	1.64890165006979e-05	0.000937441588671389					SOD1	-0.661741158511414	7.11644161931907e-05	0.00164269212056848
FHOD3	1.21028394313881	0.000122162990760995	0.00211585809875714					TRAP1	-0.552948675587382	0.000167008982827762	0.00243368026621923
PDIA2	4.89274416731804	0.000220198757280861	0.00281859553660278					RHOT2	-0.652995365227629	0.00114391818568839	0.00661526431027029
SLC31A1	1.24997887046703	0.000708373207871954	0.00510400366425443					MOB3C	-0.818247584991408	7.06827095293467e-05	0.00164269212056848
PIGV	1.0276286066833	8.63152600584634e-06	0.000723568186733952					SAMD1	-0.733306465224814	0.000277033253600888	0.00314016486820393
VEPH1	1.98581546160237	0.000207956908205835	0.00271220295009457					SMTN	-0.87571605637194	0.000534837270180109	0.00440418215616124
DNAH10	2.85399379602021	0.000130626087335344	0.00218526109816265					BLTP2	-0.488003332872255	0.000717281325175036	0.00514155829104297
DENND10	0.95187657680577	1.26211868078558e-05	0.000820431528303582					PSMB4	-0.656849491259126	0.000622161079207443	0.00478574190291163
YIPF6	0.809531043145926	0.000115662594125104	0.00204460777289183					PSMC1	-0.790200623636033	0.00038647631788401	0.00370623601321511
AHCYL1	0.7957229630043	7.2681894995105e-06	0.000681482880461766					EVA1A	-2.08267241169854	0.000242056563024006	0.00295642550481367
ZDBF2	1.65192999230521	0.000245006600542364	0.00297313701909033					POP1	-1.78588427685502	0.000325096658457616	0.00341677973112971
REXO2	0.88995665319235	0.000125156750070503	0.0021376921466048					PDCD6IP	-0.575300522390278	9.2722711776773e-06	0.000744714319516891
AARS1	0.769163432264291	9.03575952573773e-05	0.00182277448002849					LRRN2	-3.35561745334495	0.00692576572132793	0.0195511071564314
MOV10L1	3.75382271292541	1.45544623814532e-05	0.00089068446368704					SERPINB9	-2.11441441600454	0.0044728146015085	0.0147380071340214
IGF1R	1.25132017409662	0.00016630938729187	0.00242963663261929					MRPS6	-1.06146718156762	0.00171195280634977	0.00831795190209561
ZMYND8	1.0260401348288	0.002609447998022	0.0105428048736181					PKM	-1.13524079596933	0.00503094752857964	0.0158790718193225
EDA2R	1.16117454812674	0.000441421064999125	0.00400129078761412					APBB1IP	-2.32596842970575	8.2041607670773e-06	0.000715648146237055
RALA	1.13303491627674	3.2715361633344e-05	0.00114909554599156					LPCAT3	-1.46804190423823	0.0110629548239886	0.0270088899284797
TMF1	0.845576340838799	0.000124641376709359	0.00213099731981902					EFTUD2	-0.658126175408357	0.00042758864693688	0.00393162979515764
NBEAL1	0.946228145426959	2.40043534588226e-05	0.00107837355789431					LONP2	-0.506248523008864	0.000107299020720189	0.00199358538237094
RASSF6	3.8769527871304	0.000137129972216057	0.00222971128027728					RRP9	-1.15995753170482	3.8826450616004e-06	0.00054508548718468
MARCHF8	0.986023983152657	1.331402094391e-05	0.000848363519038514					HSBP1L1	-0.976473757832447	0.000309749945274183	0.00331890590045929
ATP1A2	2.50692767477903	0.000994231379429029	0.00612063724063475					CCT8	-0.454074306096548	0.00025176435144758	0.00302176711129029
WASF2	0.756469035960987	0.000791351523658374	0.00540011765636027					NECTIN1	-1.09912643011736	0.000199140172295857	0.00264723055827934
MAGI2-AS3	1.02542872131277	0.000290254249948365	0.00320790870320896					MPHOSPH6	-1.46627594282406	0.000388813084038857	0.00371145623835433
SMPD4BP	1.22675761057844	0.00448501732065595	0.0147562022191798					COL4A6	-3.34390019400987	0.000801723093589274	0.00542524159619856
ATG14	0.963467757250497	0.00072814376877761	0.00518712318450981					SCAMP5	-1.52641909432554	0.00566865860279411	0.0171309759805825
GPR146	1.35888713032172	0.000179915640090327	0.00251969446316282					TGIF2	-1.43834976522508	2.68328934869817e-05	0.00110572683724899
EIF1B	0.930890810332902	4.97469722052413e-05	0.00140364496084985					GBA2	-0.687904921253887	5.44561170840665e-05	0.00148056906778447
NFKBIL1	1.06711660481816	0.000757939006313567	0.00528344019426541					DDN	-3.18231224966005	8.14535512125142e-05	0.00173305655559126
TXNDC15	1.0558184438033	6.44336893265383e-05	0.00159176101186075					NNAT	-2.18801529032643	0.0020534287015636	0.00921484282487493
BDNF-AS	2.04920653252114	0.000711787105389986	0.00511600048101916					UHRF1	-5.76978345015515	0.00157270570049288	0.00792456435252731
TLK1	1.28637879127612	0.000745927700976328	0.00523696460290545					RTL8C	-0.669287337601405	0.000482453418685208	0.00418819428734854
UBALD2	1.14564793077319	0.00510703992033119	0.0160167753985251					PDZD2	-1.64956378124524	0.000778389433971766	0.00536147935613261
RNF26	0.994785139298044	0.00017745619840579	0.00250148051760913					MEST	-1.04533141417906	0.000845422941411724	0.00561706939295792
SERINC1	0.763476790124165	6.2258843153044e-06	0.00064764199010046					FRAS1	-1.53965625210284	0.00270543005646909	0.0108042012523377
MLH3	1.31149686851685	0.000553431886881405	0.00447828576507409					P2RX6	-1.27085181386639	0.00107333308864749	0.00639505899642384
SP100	1.15684545691782	0.000226366957923977	0.00285947668575804					MPC2	-1.09529618334531	0.00952255176808629	0.0242601687712178
USP1	1.08274022111703	2.34899807488578e-06	0.000466235617898018					MAPK14	-0.494088379418747	4.65438267719856e-06	0.000590969706396064
ATG101	1.0099491807684	0.000736846125710416	0.00521162519333434					PPP6R1	-0.505555381067646	0.00161161663333514	0.0080350774149946
ZXDB	1.15764725538891	2.97588998801469e-05	0.00112407510195145					SUCLG1	-0.729050527756885	6.17307692584793e-05	0.00155615609278164
GPR108	0.843489400907675	0.000532922172443479	0.00439657459503632					COA1	-0.818156396461602	0.00170578477285831	0.00829906498586156
ALKBH3	1.05805488028693	0.000675881703859817	0.00499261633183988					ELL2	-0.736480413486656	5.09737759943881e-06	0.00060303548452398
RABAC1	1.23953759092721	0.000305232144503379	0.00329834084560973					ARF3	-0.660151903025514	0.00151655658850581	0.00771593964947507
FER1L6	2.12913451702423	0.00633169656221063	0.0184221965014748					SNRNP25	-1.13298884626015	2.29554155097934e-05	0.00106465343922001
ZHX2	1.15060537020014	0.00026374302700583	0.00308013287227525					TMBIM1	-0.47303763107328	0.000451000572921701	0.00404565085361659
TBC1D23	0.940589785549085	0.00313242201877889	0.0118308537664641					GALNT11	-0.926135223080544	0.00145500782007755	0.00756096149175418
EDEM3	0.884554660014058	0.000792347743621107	0.00540011765636027					NAV1	-2.20972588659912	0.00022313333823194	0.00283730963519083
BTBD8	1.62621840558132	0.000349254712940424	0.00355790757126392					NOPCHAP1	-1.64531355550547	2.69737399587703e-05	0.00110637183279821
TMEM116	1.42781964803999	0.00276532194319971	0.0109796458500635					SLC25A5	-0.620180151522995	0.000227792330453484	0.00286908677043819
CUTALP	1.3320475822994	6.18861397435281e-05	0.00155779863132834					DUSP6	-1.37441043794491	0.00206230334806397	0.009242630213955
RNF139	1.00034062245006	6.88344498018415e-05	0.00163357037853993					SLC25A11	-0.818649201628162	0.000528178689922677	0.00437648254202725
WNK1	0.892912367996795	6.9517042426304e-05	0.00163357037853993					DUSP3	-0.691506040929577	0.00790662518631231	0.0214200821646126
MAP2K5	1.13064277751709	0.00159761198319877	0.00799811654658815					SNN	-1.08886716832713	0.00276674299386563	0.0109804913854451
TMEM43	0.883981313875433	0.000126410303395019	0.00214806444721824					TMED8	-0.738528433675997	0.000136023074776742	0.00222118430936427
IFIH1	1.82345403503386	0.000332867284252487	0.00346166133276326					ETFA	-0.652799762661184	0.00215388550094972	0.00946983850365352
CEP85L	1.43179916921522	0.00593757031517813	0.0176207737516353					KRT16	-4.42043819817028	0.00169210603733707	0.00826804953388129
BTG3	0.916191581022429	0.000481212849950956	0.00418652253751091					RAB20	-1.30305935171232	0.000560193254849818	0.00449508230703841
ATP2B1-AS1	1.97650647815863	7.38896440402213e-05	0.00166444201698961					OAZ2	-0.709279772224057	5.12796173369872e-06	0.00060303548452398
PDIA5	1.41410117491849	0.000714422722794167	0.00512745285835814					REX1BD	-0.823721717246483	0.00074075357954044	0.00521897882992336
TRAPPC6B	1.14031711696131	3.32719652140047e-05	0.00115834736958757					SEMA4G	-1.94177348072749	0.000497086617584409	0.00425235697917421
CDC42BPA	0.946077633683791	0.00468231402004299	0.0151696432454226					PRDX2	-0.656227230941647	9.08693890480719e-05	0.00182882588587658
LRRFIP2	1.08509700472023	0.000436602152098315	0.00398001606547409					IDI1	-1.10343753769013	0.000624072973996562	0.00478742430696252
CERS5	1.09008506062786	0.000557275902306054	0.00449360306328047					EIF3B	-0.547254032610909	0.00065470486490329	0.00491541026397826
MAP2	2.92949759620656	0.000654037441693011	0.00491290832675574					PHLDA3	-0.496551583815973	0.0127053100661157	0.0296411461310483
PCDH1	4.64515576385029	0.00679780755474747	0.0192971462856123					FANCA	-2.24161658341648	0.000170491138696796	0.00245582657729243
FNDC3B	0.798865818646325	0.0035422026931588	0.012801748870964					CTSC	-1.14748351658215	9.42940746394919e-07	0.000370061382016988
ANG	1.41665433962883	3.19462596994517e-05	0.00114449795122434					ZNF391	-1.75843297778755	0.000415065205844576	0.00385548465547291
SLC22A15	2.04676771035607	0.00914954849420395	0.0235742171587457					ADH4	-4.940317512342	0.00830668380736962	0.0221460268620748
WASL	0.7470634413777	0.000592719917103038	0.00465654573636727					HMGCR	-1.13747038443789	0.00398380642802063	0.0137145872007696
RAD9A	1.45107223482169	0.000101155931486124	0.00193869103762751					SLC22A23	-0.496239431256811	0.000652730073508393	0.00491126052694681
MPV17L2	1.16966871454311	1.77025483715406e-06	0.000419552838069599					GCN1	-0.493121809706828	5.50518477815191e-05	0.00148305040170245
RGS20	2.28270481300489	0.00195455024431273	0.00895867346181154					ACAA1	-0.747692782169299	0.00116400143398498	0.00668217312568241
KDM3A	1.14589884765339	0.000568929157421967	0.0045374292961773					CA12	-0.891380882667217	0.00690697407889183	0.0195076264956336
BIRC2	0.727675762767119	3.22311317264621e-05	0.00114909554599156					GRSF1	-0.451637114373067	0.000288203146721914	0.00319725720002369
LNX2	1.19128764923174	0.00110123121815655	0.00648251560666577					GALNT10	-0.764907832854659	0.00236207602132347	0.00996538693775074
VGLL4	1.18430016201576	4.35571299540913e-05	0.00132187086124297					NF2	-0.69492547376318	0.00150759738163643	0.0076884794997336
TBX19	2.19078968784725	0.000524285463083075	0.00435886440853084					IFITM2	-1.71512276839876	0.00486417882774495	0.0155258114597966
GABPB1-IT1	1.42595271260352	1.05315095368031e-05	0.000794140203849415					ICAM3	-1.58390014092643	0.000243747793075791	0.00296829117830237
NXPE3	1.1385811714508	0.00428595164813506	0.0143521837417745					GALE	-1.20782042363975	1.1610390362271e-05	0.000818319268472226
TMEM45A	1.57383145540142	0.00132703071480316	0.0071297966344807					PKNOX1	-1.09932593013431	0.00210835740060229	0.00936156225086148
RARRES1	2.84257848891732	0.0035662789406918	0.0128537692283124					ITGA5	-0.848318400816158	0.00884384326783694	0.0230697228443405
TMEM241	1.5496387862649	0.000126759188772028	0.00214806444721824					AOC2	-0.916267741364596	0.00100855687272208	0.00617580144615774
EIF2S2	0.646147556819824	0.000170008546571554	0.00245582657729243					MRTO4	-0.783041937330113	8.69311787853896e-05	0.00177858719818259
GOLM2	0.842455285436148	0.00273275114539962	0.0108826484034585					LONRF3	-2.08683624675284	0.00491883432572072	0.0156539681416412
PIERCE1	1.74629422273034	5.98131530571025e-06	0.000633652470546041					PLEKHH1	-3.22904840191819	0.000374954041626611	0.00366783605471694
ANKRA2	1.20229563439152	6.93238311113005e-05	0.00163357037853993					PSMB3	-1.06477518831686	0.000623697997657545	0.00478742430696252
SPIRE1	1.16687411937573	0.000760180764439012	0.00529103236186634					ZBTB42	-1.34608897675896	0.000137663143713262	0.00222971128027728
SGPL1	1.0338292851561	8.45851431623167e-05	0.00175766095322128					YWHAE	-0.524207031160854	0.00275941766362249	0.0109638342453972
LBX2-AS1	1.68940315211869	0.00220882676062395	0.00958342223679757					AACS	-0.776769767889276	3.23941199069375e-05	0.00114909554599156
TRPC1	1.37182657545786	9.65467917373526e-05	0.00189236095314484					ATP5F1C	-0.6204164149616	7.47010915709512e-05	0.00166444201698961
LINC02762	2.13025149304021	0.000363364443031029	0.00362064466373907					TMPRSS5	-2.44815116057162	0.00110994803476843	0.0065015544994509
WDR45	0.889045969412038	0.000891381216773653	0.00578331856161433					TIMM8B	-0.816495312087533	0.00185646020158908	0.00870665974449096
CDK13	1.04758335686774	2.765762391572e-05	0.00111042409678149					SMO	-1.42099170341146	0.000497627679072384	0.00425235697917421
ZNF621	0.94374531814872	4.34353190472785e-05	0.00132171558209799					KIAA1549L	-1.01918650457584	0.000104115198352612	0.00195632344412721
JAK2	0.99860914706782	0.00130311215682154	0.00705661939376033					SPRED2	-1.34840791456629	0.00183315574316858	0.00865598396856303
UFL1	0.809011085902375	0.00198790679981487	0.00903822087387422					SLC25A4	-0.944452350919273	0.000357846984877471	0.00360103145614507
SLC11A2	0.974066577999915	0.000608021807933572	0.00471879576602109					RIPK1	-0.60516649537242	0.000159278933599406	0.00239074398285814
GEM	2.30518424277155	0.00809323742047818	0.021761760164562					EPHB2	-1.90266473728633	0.00207147666103159	0.00925970980654763
PDE4B	2.48028696156294	0.0085211381207598	0.0225127008979927					CENPW	-1.90053586954694	0.000143784074639131	0.00228204356697473
ZBTB16	1.56227808382074	0.00246626355908583	0.0102116704037041					TFDP1	-0.722745931893393	0.00388256884179359	0.0134816406113195
RNF6	0.816349148579515	1.65034887048936e-05	0.000937441588671389					ME3	-0.703949159432936	0.000230776951330788	0.00288772202578264
CNNM2	1.33605004290025	0.000332537924110111	0.00346128081587305					STAU1	-0.462180005684498	0.000455829054517816	0.00406380289190589
EPM2A-DT	2.16166026879525	0.00542278955809944	0.0166679832839553					RXRG	-1.3357675327246	0.00086106268159066	0.00567296084918257
GFPT1	0.995897029126287	2.21566002040933e-05	0.00106465343922001					THEM4	-0.908145613114207	4.43552479467197e-05	0.00132742880683528
RFFL	1.34002210556617	0.00258360138750968	0.0105023155773772					UPF1	-0.701644963130617	0.00485670370265956	0.0155105529013363
CCDC149	1.09606452949405	4.93447130439111e-05	0.0013968598440037					SMARCA2	-0.665401370447727	0.00548433062192557	0.0167841631386774
CDC14B	1.07588777585538	0.00278634904803911	0.011032945508264					IRS1	-1.09559723000931	0.000693486015380606	0.00506133411394434
RAPGEF2	0.784678240480553	2.34728773339459e-05	0.00106993543363304					GLA	-1.0581760208089	0.00105485366916431	0.00633006498984435
AFTPH	0.829229154880557	1.18496470882931e-05	0.000820431528303582					STEAP1	-1.16662101212118	0.00530689661945701	0.0164228478180616
ADAM15	0.847847042226236	0.000445331941554638	0.00401566160144412					OPLAH	-0.840876329530118	0.000430405093082785	0.00394136656923571
TNFAIP3	1.72247259321122	0.00200187903264122	0.0090826187954936					POLR2L	-1.02290977937994	0.00225310382230729	0.00971946874630531
ST6GALNAC2	3.02734057191353	0.0110659733128386	0.0270088899284797					BPNT1	-1.12830326047388	0.002080436432113	0.00928442916178991
IL34	2.54528728808968	0.012395393253698	0.0291414092178157					CRABP2	-1.95316347920098	0.000736927191120821	0.00521162519333434
CSF2RA	1.49872871191019	0.000665328818089845	0.0049585231034853					ATP5PB	-0.894721869619695	0.00024257599491594	0.0029602842969671
HCG25	2.97765614912004	0.000917420470149647	0.00587394018485135					EIF4E	-0.692890078545228	0.00138032962238678	0.00729808080813683
SGCG	1.42816435285628	0.00188285765319185	0.0087968576718931					OASL	-1.50432301174674	0.00401542144534717	0.013784949804822
IL32	1.99425677665818	0.00477114786993961	0.0153267767244734					CHP1	-0.657777360796288	0.00180550134992623	0.0085793608449439
SLC26A2	1.01061999343149	8.27305751629032e-05	0.00173747406938644					RNF145	-0.878085862910019	0.00622369775360098	0.0182308418675457
ZNF277	1.05132810318256	3.12424328084973e-07	0.000268117917573872					PMP2	-3.46606901586323	0.00139063236706468	0.00733010980295268
PRKAB2	1.01894178976832	0.0011047776852181	0.00648547296309198					JADE2	-0.812781505212842	0.00162759558699815	0.00809557735122559
ARFGAP3	1.02062844655863	0.00203363744148367	0.00915932481469486					CARNMT1	-0.872886044417019	0.000284804125809569	0.00318507220485807
FRG1-DT	2.57924356664949	0.000280848844831976	0.0031576195715323					CS	-0.89904134915704	0.000637720182596678	0.00484337524599843
TYRO3	0.808382770299241	0.00196117234276697	0.00897337679250134					TOMM40	-0.929740457753093	0.00217921716270174	0.0095256251313323
SSPOP	3.0426835213767	0.000252924993106402	0.00302668661189283					C3orf70	-2.66892744386859	0.00824421987354159	0.0220501645160091
SPATS2L	0.793660042710442	2.77155887023872e-05	0.00111042409678149					MIDN	-1.40020258349036	0.00411743336107528	0.0140153438358068
TXNDC11	1.04257328964864	0.000546860666421397	0.00445223478913941					UQCR10	-0.862446766738571	0.00040477879008986	0.00380425967326562
IFI44L	2.7574572985815	1.50712579702365e-05	0.000909966722482672					IDH3A	-0.501225953314699	9.4360087226439e-06	0.000747435773498233
URB1-AS1	1.42907165216205	8.91724235607687e-05	0.00180943526445048					CDK1	-3.3069942540645	0.0147919574301152	0.0329861884017253
PRKD1	1.08515381222784	1.61177229860034e-05	0.000930296620278999					NSDHL	-1.28054005356333	0.0027011815910837	0.0107922266808962
LOC107985216	1.70101673713066	0.000274067301225742	0.00313603868574765					SACS	-0.712765469725721	0.00696931296350293	0.0196316059253237
PHF3	0.728677178612144	0.000264008814359366	0.00308013287227525					POM121	-0.654073013698284	0.00545289345343316	0.0167208576977256
CEP126	1.12271263361514	0.00041538634452195	0.00385576749610353					CCDC85B	-0.818806811248194	0.00206063349731196	0.00923754393343274
CDH2	0.931891560945372	3.68317907986063e-05	0.00121711815159795					MYC	-0.731392790099395	0.00211010116399235	0.00936689637527503
DST	0.754935813149021	0.00381897858788665	0.0133548242720994					KNL1	-3.0941744347648	0.000258827429868877	0.00305706707180285
LINC00571	3.19846122060244	0.000471337281579799	0.00414834463726808					APEX1	-0.745283157968964	0.000881446353308489	0.00574707504415775
YDJC	1.98318343592315	0.000663800037451777	0.00495354323540073					LINC02240	-2.86591320401605	0.00045437461818011	0.0040590485808247
HSP90B2P	3.74992966727657	0.0139851483682639	0.0316840123357624					FGF7	-1.48249486936367	0.00084721184489638	0.00561814675025756
LOC107984948	2.47851242915694	0.000128623319191561	0.00216901120683582					OSR1	-1.7981914845554	0.00295409081282104	0.0113934213321507
SMYD3	1.37638806982244	0.000805296342348819	0.00543057755932565					MEF2C	-1.43649089042594	0.00350254098942135	0.0127116178657688
ATP6V1E2	1.49142896373773	0.000885100117684375	0.00576751276685803					SEMA3A	-1.14959087691866	0.000854732573721795	0.00564849677880901
TPP2	0.732746629624294	8.19547607167418e-05	0.00173305655559126					NCL	-0.525910775987341	0.00315218853078502	0.0118691651874391
SNX21	1.04432187459228	8.35109442843081e-05	0.0017437327519969					GRAMD4	-0.853937672414667	0.000686623742658926	0.00503465765954749
CHPF	0.882408548583236	0.00252448812989709	0.0103457907430598					EFNA1	-2.81960182871754	0.000895851172141939	0.00579818517261882
PIERCE2	2.62553731753502	0.00268771258858427	0.0107733103481135					GPATCH11	-1.06126159407028	0.000720243961048984	0.00515637343258452
SORBS3	0.931311273969443	0.000506391133753986	0.00428565000720672					SGSM2	-0.715319897069417	0.000160618229681112	0.002393059180443
ZNF746	1.36974786571693	3.57628199634546e-05	0.00119024051791214					L3MBTL2	-1.37943089228881	0.000112610552100783	0.00202769448767083
SLC30A7	1.03574777076099	0.000144863274809446	0.00229107585412789					ZNF385A	-0.807040824560712	0.00205319994104313	0.00921484282487493
INPP5K	0.768855138573359	0.000125414146272303	0.00213883361284115					UBE3C	-0.427281941968492	0.000903518850132395	0.00583163914135632
REPS2	1.6453857865021	0.000310709774832956	0.00332453346606535					PSMD14	-0.669123127673131	0.00260826407603263	0.010540487728746
HLA-E	0.915124508554853	0.00121926794522227	0.00681590122308133					HMGN3	-0.79225032513184	0.000661488922167595	0.00494273292581717
RTL8A	0.944043353446008	0.00163135937388863	0.00809825859210191					GSTM4	-1.15286882579272	0.000575407389459896	0.00457043919098137
SGK3	1.76115975995184	0.00127372820310471	0.00696358616333153					GLRX5	-0.693146312828194	0.00258364757095359	0.0105023155773772
INTS6-AS1	2.12839923430076	6.13319537649092e-05	0.00155290348623527					BPHL	-1.21524367920124	0.00120483603742686	0.00677534976815133
FBXW11	0.688465686182191	0.00116893713757564	0.00668912867933141					RASA3	-0.593242985066642	0.000191866921199411	0.00260673327716084
OSER1	0.924862473357897	0.000317448297324956	0.00337127748967241					SAMM50	-0.696047641248171	0.000473540707169031	0.00415292073712282
SRGAP2C	1.50606805514803	7.94863105578182e-05	0.00171480709139104					ANKRD17	-0.506220104947511	0.00218398123540522	0.00953217208617328
PRECSIT	1.98271065533839	0.00893436848816487	0.023198391685681					RPS6KA1	-2.34335740150682	0.00660168049780409	0.0189459562632676
SDC3	0.785044644728149	0.000620923679087366	0.00478238630262294					NDUFS3	-0.883844979022812	0.000531427142660297	0.00439075784663062
HLA-F	1.71470634309389	0.000205880225237405	0.00269532959014368					PAQR9	-2.06634149025416	0.00651765947957495	0.0187950097850188
NBR1	0.688334013896974	0.000374317223411402	0.00366783605471694					ZNF69	-2.24827318815623	0.000889930628906552	0.00578331856161433
TACC1	0.967406532038192	0.000775141188664597	0.00534958850800729					HRH1	-1.78225636689169	0.000924670960720047	0.00588111165735314
PURPL	1.07387142875547	0.000248856978371874	0.00300484702826448					CHST3	-0.834105554345047	0.00432770459459752	0.014427200166589
LAPTM4A	0.586563243356478	0.000257740352275257	0.00305452673881118					NDUFS2	-0.772214574443783	3.35545489230034e-05	0.00116175398898774
PCNP	0.631405299714709	7.03618744682211e-05	0.00164144426145934					PIK3R4	-0.857612100788332	0.00157974821705753	0.00794174849691339
SLC50A1	1.03290022430705	0.00478207060044541	0.0153487621116595					COQ2	-1.09630114429662	0.000415765524539308	0.00385576749610353
ODR4	0.858946228742845	4.05707868887104e-05	0.00129257628781227					ZYG11B	-1.0627606672688	0.000272323596131307	0.00313282478872501
PBRM1	0.924385002003389	3.18916134079708e-05	0.00114449795122434					SLC25A13	-0.976586639235593	0.000904522783459691	0.00583163914135632
KBTBD2	0.937127861097358	0.000158023899959285	0.00238742321671941					ADAMTS4	-1.59599855597646	0.000257660598573172	0.00305452673881118
SH3KBP1	0.659760910835177	0.000331814460469246	0.00345583359673278					PCYT2	-0.895627059439	3.5264038448124e-05	0.00118447079722355
DNASE2	0.85547226525313	0.000256466122544777	0.00304794012670558					BLCAP	-0.942612718881446	0.000219842647792121	0.00281829461178496
LAMA2	1.07430195789989	0.00134336405678196	0.00719293349845301					NIT2	-0.59771466192717	0.000178835015829483	0.00251066914905977
GPBP1	1.02936935180474	5.99455142977968e-05	0.00152667395123223					MPRIP	-0.380499790480117	0.000111153489433023	0.00201645555423192
ARHGAP12	1.03283820551573	2.05161316757636e-05	0.00103482488031832					SNRPD3	-0.891131277849704	9.59406721759771e-05	0.00188690606735168
RBM33	0.892166199346669	0.000189543235522998	0.00258643964862127					LOC124902629	-1.69628799072667	0.00222767437471869	0.00963855702897578
LMBRD2	0.76971565063571	0.000260031122914451	0.00306872193270576					DVL2	-0.733477544907218	0.000552215291145143	0.00447092794489302
TVP23B	1.012577198848	0.0024661729745995	0.0102116704037041					ZDHHC20	-0.584708755546493	5.65905369313168e-05	0.00149600200265172
NUB1	0.848623066820041	0.00113465097872132	0.00658150927126628					HK1	-0.714482624211508	0.00188408318828852	0.00879965225322489
AKAP13	0.787441652907077	6.6903234961818e-05	0.00160903211883102					PRAM1	-2.48053178157689	0.00235110090292523	0.00994825052480099
CCNG2	0.61997482605397	5.48196727783818e-05	0.00148056906778447					PARVB	-0.723311107971314	5.93945485341432e-05	0.001523959976356
YIF1B	0.849801470000931	0.000414344992527234	0.00385293986589137					ID4	-2.08999983150419	0.00097439764039212	0.00606557262231115
OSER1-DT	1.65460478792729	0.000794410767042189	0.00540712854760919					SIPA1L3	-1.28917714087478	0.0106706209799696	0.0263341836618715
SERINC3	0.708388565923483	0.00131623462266208	0.00709590267231252					PLCB3	-0.793366778939573	0.000544925677673555	0.00444486377046148
CSNK1G1	0.898689903138705	2.45250655737474e-05	0.00107837355789431					ATP5PO	-0.787539858828	9.96569322546764e-06	0.000758568974859858
SIL1	0.852209489222553	9.96644861303855e-05	0.0019247067468778					AKAP5	-2.41653024389886	2.00092814156643e-05	0.00102224932392216
C2orf42	1.08707161911402	0.00108857269866584	0.00643969625233357					COPRS	-0.581309078619067	0.000424837380684475	0.00391467016523987
CCDC171	1.90902667225271	0.000793526749029871	0.00540324128637532					RBMS2	-0.750434360706478	0.00100462509092017	0.00616703379666175
TNFRSF14	1.11035811764927	0.000820796784789641	0.00550641759119951					PLXDC1	-1.16439572097585	0.00642126258851671	0.0185919454021641
TAF1D	0.80269308743547	0.000372734642422963	0.00366608908929298					CIC	-0.767609222905987	0.00407907693515503	0.013930264058625
COL16A1	0.825437847646223	0.00558216083948285	0.0169645817275941					PSMD11	-0.805792684765813	0.000192804216008769	0.00261535208329884
XRRA1	0.959765152760701	0.000145281912223189	0.00229107585412789					C4orf3	-0.500126852594495	1.93369064922984e-05	0.00100959945187878
FAM120AOS	0.876654586655384	4.27384454779517e-05	0.00132169208753477					CYRIB	-1.24406848111358	7.10754142064287e-05	0.00164269212056848
SELENOP	1.50391074223513	0.00607947478919987	0.0179225300644174					ATP5PF	-0.649718600378356	0.00408680549527084	0.0139413003394324
TMEM87A	0.727260187829114	0.000252405598788151	0.00302466334481179					GAS6	-0.901458774826016	0.0111226735222377	0.0270897498423132
BTN2A2	1.3048286794011	0.00208866652893221	0.00930523571248745					LFNG	-0.967174445254235	4.32539321800444e-05	0.00132171558209799
MAP1LC3B	0.867694748536362	7.19102266795662e-05	0.00164469641629503					IP6K2	-0.527065300029287	0.000139854343386621	0.00224651609451178
SLC1A5	1.05880667733456	4.23264222021204e-05	0.00132096889743993					UBE2G2	-0.561026228874895	0.00296079509169735	0.0114090806581391
SLC12A6	1.11706350609172	0.000405144402312687	0.00380425967326562					DDX46	-0.653321716831527	0.00104792270230473	0.00631386225519824
ZC3H12C	1.00142604891707	0.000413661190673845	0.00384865379340299					FAM20C	-0.702467541805351	0.00515845364641311	0.0161173109971039
GPCPD1	1.3510156435995	0.00616420134814238	0.0181026239591365					CPOX	-0.789363229218191	0.00187407061360957	0.0087700410178347
ARL4C	1.22781508701864	0.00185204769964118	0.00870362601920196					LMNB1	-3.24410855660604	0.00540825000403338	0.0166321747230006
F2RL2	1.45797593928922	0.0017633153649365	0.00847451425597649					GAPDH	-0.63667806004686	0.002210851367792	0.00958604653162975
SMG1P7	2.95640011743747	4.28778241273191e-06	0.000569549436177343					ACLY	-1.97618819845778	0.0010062110252257	0.00617238081122467
ELAPOR1	1.31759071060254	0.000768245517355362	0.00531919149706992					NOP56	-0.655434599493617	0.00194992141492175	0.0089498993781
USP36	0.73211633449086	0.000757584561987253	0.00528344019426541					HNRNPH1	-0.602654177623128	0.00120909044662782	0.00678536686134847
ZNF37A	1.17555499585541	0.000557406634326313	0.00449360306328047					PRELID1	-0.614285105024301	0.00824041570674837	0.0220476446272282
MXD1	0.962809191990202	0.000886669897336462	0.00577120836306296					BYSL	-0.964412367677206	0.00364947732003777	0.0130079654836196
NCOA3	1.11376030337504	0.00247755595482632	0.0102436779255576					MRPL35	-0.871480453819087	0.0023698568059562	0.00998136842672779
LOC124900286	3.53976025203967	1.22972341651607e-05	0.000820431528303582					VARS1	-0.925302787943173	0.00257613719855239	0.0104891142148691
STK40	0.680625328025512	0.000566490735674538	0.00452322440947012					PAICS	-0.692794968065905	0.00216193849552611	0.00949006650728983
PPM1K	1.3473524112196	0.000504037090554826	0.00427700858953353					ARMC6	-1.15808994032708	1.80436311948838e-05	0.000968419070619882
CLIC4	0.681875534414851	2.81737580372949e-05	0.00111307972696776					UBAP2L	-0.607107488996279	0.000308208349011273	0.00331278419801516
DNHD1	1.22334636281077	0.00332833780417758	0.0122964777925842					WDR77	-1.39579412998617	0.000318842710350572	0.00337485378605828
NINJ1	0.853617074982802	0.00318499195688917	0.0119461598841381					KIF3C	-0.910491441677977	0.000110823574784105	0.00201555235286344
NEDD4	1.36935230578222	0.000244729916360029	0.0029729901126694					HSPB8	-0.975420236923752	0.00137051666647242	0.00727039335308118
ZFPL1	0.921328994325467	0.000408295578962476	0.00382345339345122					MSRB1	-1.38730316949202	0.000175595127214106	0.00248575889821507
TMEM156	3.31160960796768	0.00252956345015483	0.0103581934212174					SRSF6	-0.656772557212752	0.000453211058624943	0.00405879430140711
PAWR	1.1373434714159	0.00415891005889686	0.0140981662538341					CENPI	-1.72905010642315	0.000100033355004509	0.00192572572376574
UBL4B	3.70990000663897	0.00206737782754709	0.00925360514592869					ST3GAL6	-1.57252072067632	0.00127203532992131	0.00696212553948689
LINC01003	1.55644772436191	0.00138229840953096	0.0073040174222095					HDAC1	-0.722869123114289	0.00218697357291179	0.00953217208617328
KLF5	2.41762976984489	0.000486049038101802	0.00420953109461171					UMPS	-0.748949652061176	0.000266314871484249	0.00309193689371508
FNIP1	0.975539038944692	7.41346443569737e-05	0.00166444201698961					UQCRC2	-0.739334954740832	0.00077755342528527	0.0053578581595475
NEO1	0.704152744369745	3.09905042332717e-05	0.00113368433490332					CCDC137	-0.940112112066588	0.00206975991706516	0.00925709744052527
CYP1B1	1.047647876552	0.0024840645519994	0.0102619202593123					TARDBP	-0.430158955691119	0.00110845164070922	0.00649719719340354
PSMG1	0.893955633436946	0.000296855524923835	0.00324642254869207					UROS	-0.619579565335045	0.00118188685432791	0.00672227345208642
GANAB	0.609259699052811	0.00174958553248601	0.00842494226853553					CFAP221	-1.74864057498598	0.000570737525746471	0.00454379695462889
BROX	0.926037502918149	0.00150509066253294	0.00768023213966278					CCBE1	-1.2640379927039	0.00183039333285129	0.00864907739847023
TOR3A	0.935164125920354	0.00160971759795989	0.00803137922033267					CCM2	-0.544815031600668	0.000113327522869903	0.0020301005099432
PCM1	0.856177230572809	3.21808101447248e-05	0.00114909554599156					CYFIP1	-0.489433564960574	0.00157704369038114	0.00793947243309084
B3GNT5	1.76734363287263	0.0143738607290659	0.0323482115299765					OXA1L	-0.450285728729034	0.000897543295324808	0.00580487556505965
ATL3	0.622241819196315	0.000347335632918663	0.00354898917706478					STK3	-0.683857576804669	2.23501820135391e-05	0.00106465343922001
CAAP1	0.915413532718313	0.000117162003360606	0.00206233789401728					THY1	-2.1014485035003	0.00318508918847416	0.0119461598841381
CAPN7	0.829864409610123	0.000704280773566214	0.00508850225855288					CAP1	-0.48316793803638	0.00123489250247744	0.00686104367206579
SH3BP4	1.17195506007288	0.000126731038339748	0.00214806444721824					PDHB	-1.19880860160355	0.00346395975132326	0.0125999338797651
DLGAP4	0.903400496969555	1.88398890868509e-06	0.000427621212023076					PRRC2B	-0.470271772519596	0.000275482234173327	0.00313788075178431
IGFBP4	0.902731179579033	0.00506095699924861	0.0159475557414279					DKC1	-0.59025571470337	0.000185746740481227	0.00255272779451651
HES2	5.0823369633033	8.99468283010368e-06	0.000736114611896826					ADAMTS8	-3.45748166192065	0.00143402491646482	0.00748614373426984
C17orf107	3.55346871178526	0.0081816485754367	0.0219414051251189					DBN1	-0.92973197079199	0.0181332279389196	0.0382559047097451
NUPR1	0.729655238387056	0.00185282193922784	0.00870362601920196					MRPS11	-0.90278076071024	4.63570560856046e-05	0.00137386343604922
DACT1	1.36134360222975	0.00444507786715622	0.014673600575426					ACOT2	-0.922725571163355	0.00106259228478006	0.00635127849552858
FUT8	1.0388960060524	0.00073004742203508	0.0051918801868311					CSRNP1	-1.48953651864918	0.000329445035843806	0.00344361796546661
MAT2B	0.775068683869471	9.97575016478821e-05	0.0019247067468778					MTARC2	-1.09267255902986	0.00110379878918247	0.00648413216535553
LTB4R	1.94997579190037	0.00290505105348657	0.0112805085656861					TRIM6	-2.52973371179588	8.58202147558107e-05	0.00176632117807311
MEX3C	0.937258942067684	0.000822636263584161	0.00551172890615674					IL1B	-2.99033836020718	0.000383112101213076	0.0037017499421794
EPB41	0.901079239924777	0.000173517093430909	0.00247218908363443					SNRPF	-0.966237677645711	0.000171370724878555	0.00245582657729243
LCN12	3.82258965057962	0.000291492633019099	0.0032101369814884					SDHB	-0.585195467911825	0.000399667285395912	0.0037766984499881
CKAP4	0.827723518460639	0.00101191802521517	0.00619418662155815					P2RY12	-2.11766536592729	0.00940659108503536	0.0240392207867975
EMC3	0.792521967462371	0.00054279290084895	0.00443584846751522					HAUS2	-0.68698301411735	0.00170134278118863	0.00828892156416199
VAPA	0.586431277382994	2.62592036914273e-05	0.00109776840158114					DHDDS	-0.711076958940372	0.000110332034018058	0.00201396782602941
OAS2	2.44774003696012	0.000650476073884776	0.00490092161134165					MRPL17	-0.74362012420413	0.00045805906930518	0.00407907380915084
JMJD1C	0.851534685320199	7.98218639216301e-06	0.000714178210465652					HPRT1	-1.02813223745118	0.00577477369999856	0.0173273314077455
LINC00471	3.15585360701951	0.00232756045043413	0.0098958820167218					TMEM119	-1.23663020835516	0.00784377093463258	0.0212965780659175
EZH2	1.08410196213089	0.000761367338967616	0.00529254127839906					RRP1B	-0.717026598928353	0.000180929431887413	0.0025277422571455
SLC15A3	1.89910779097332	0.000856171864793391	0.00565261184341832					UBE2L3	-0.567867117086865	2.30045054483741e-05	0.00106465343922001
ZIC4	1.98162612254644	0.000103695776725398	0.00195632344412721					EHD1	-0.945469108781005	0.000328312439328417	0.00343802256053554
NFIB	0.926028369528458	0.000517138730334625	0.00432807849591702					ELOVL5	-0.942656512399991	0.00269552809982335	0.0107845672325204
ANGPTL1	1.29529596959149	0.00197511556789653	0.00900853027639653					SRPK1	-0.673222503073833	0.00157808316082271	0.00794007576371986
RB1CC1	0.971398651426443	0.000819846852110567	0.00550552621562672					PRXL2B	-1.01755754501918	0.000336555646099828	0.00348819718310191
ZNF561	0.776370140064549	0.000587407226742029	0.00462532968143245					COX5A	-0.586058624553577	0.00712069238511329	0.019922248234954
CHD7	1.46735332893262	0.00124709311082741	0.00689173405480003					MRAS	-0.654930563333653	0.000503653131317326	0.00427585165761434
MMP16	1.6143166262927	0.00108444194182867	0.00642406293361837					RAC3	-0.647765419182525	0.000564249842157443	0.00451086401591422
TRIM27	0.86687601489119	0.00241449512935068	0.0100781972186675					STC1	-3.17279022198871	0.00420844692455623	0.0142071882480921
RAB32	0.90379961158768	0.0003107364497469	0.00332453346606535					TP53INP2	-0.574620664870072	0.000927190082493451	0.00588986714112531
CCDC28A	1.49271534545104	0.000248606454800762	0.00300477273517979					MYO7A	-3.04823493413169	0.00126011441612594	0.00692762041950419
MX1	1.9552745381109	0.00218412599754433	0.00953217208617328					HMGCS1	-1.27285914665948	0.0102922318778319	0.0256422247967684
N4BP2L1	2.11126242736384	0.0063459937342273	0.0184544661169817					GRWD1	-0.822619535466467	0.00376613515642772	0.0132409878835215
DLG3	1.45286858697716	0.0011952854256628	0.00675262418609161					DDX5	-0.477267835607815	0.000214817573430227	0.00277447259386175
BAZ2B	0.877560366000282	0.000430247486837544	0.00394136656923571					GTF2I	-0.654488735625726	0.000538736073883205	0.00442152781550151
ESYT2	0.609676290674203	0.000559390627151068	0.00449490802682394					PDXK	-0.716908554000421	0.00857196380715773	0.0225857221950042
ATXN2L	0.80804301185447	0.00289907761505582	0.0112699847493885					RHOJ	-1.90957403324755	0.00143652475270133	0.0074942324560866
GORAB	0.992101076072641	2.77060031332866e-05	0.00111042409678149					ADPGK-AS1	-3.95797052533557	0.00378842473073517	0.0132775559671879
FIBIN	1.32655074483249	0.00110494912308412	0.00648547296309198					KLHL10	-2.8330197309361	0.00311068210681499	0.0117822458040099
ALDH2	0.830931050653696	0.000293135150903836	0.00322206097123326					SF3B3	-0.53263373935745	0.00115844704455986	0.00666579925540142
TNKS	0.829705155469166	0.00218614534244852	0.00953217208617328					HP1BP3	-0.463186495634053	0.00577623328473155	0.0173286998541947
DDR2	0.625697589072366	0.000540434049994414	0.00442536186072026					PHLDB2	-0.700513987024088	0.00433882473420489	0.0144415623574113
GCH1	1.29127920042333	0.000417508940559368	0.00386570744535076					SLC66A2	-0.542744380118782	7.81304122901523e-05	0.00170347974675044
GSAP	1.23453896286198	0.00149793183182731	0.00766635651214999					XPNPEP3	-0.766711874732193	0.000197847680444566	0.00264405436676937
PGAP1	0.987546423105177	8.77852520452226e-05	0.00178338321449048					CENPT	-0.569594730210151	0.00173616869364646	0.00838371392670218
WARS2-AS1	1.10765012219113	0.00125206488967131	0.00690094366895763					SKI	-0.73057316316736	0.00118820467043539	0.00674205974638486
SLC25A37	0.794343504316766	0.000107949605184359	0.00199358538237094					IER2	-0.811570877666894	0.000938682819908222	0.00593525263060241
LRRC31	3.37736407393621	0.00919826797642379	0.0236775117548699					UAP1	-0.75613036949645	0.00470540631502733	0.0152216103873908
HKDC1	3.65020708202145	0.000536940905793436	0.00441098742209375					D2HGDH	-0.729077479601699	0.00130979914849705	0.00707866361561501
HID1	4.81366915099564	0.00481021272387504	0.0154191114378827					ACTR1A	-0.649082827317343	0.000509822998371607	0.00430459163872813
RWDD2A	1.68351864491529	0.000643629856058146	0.00487217130503991					LYPLA2	-0.911015681419304	0.00245725225477421	0.0101926091605672
NDUFAF6	0.921028793596249	0.000509554592315681	0.00430459163872813					DDX41	-0.545483344946359	0.00101302294518556	0.00619451347323323
H2AC6	0.820764090480993	0.000992435214465644	0.00611393909503844					NDUFB10	-0.511965750282236	9.49055838855198e-05	0.00187294814004018
TMEM9B-AS1	1.53715826023046	0.000547445172082932	0.00445279473929725					STAR	-1.94803974768076	0.00116597693305624	0.00668906633887544
PARD3B	1.17228763752727	0.00484594232934927	0.0154935794934152					CCDC86	-0.920778794760196	0.0109312189925241	0.026785907416334
SRXN1	1.55278209100461	0.00474257696545493	0.0152897676944182					NDUFS6	-0.629251645805527	0.00110167521693549	0.00648251560666577
CDK5RAP3	1.06451055593953	0.0015258484074281	0.00774951479396129					HTT	-0.561436309515996	0.000145077286573011	0.00229107585412789
TVP23C	1.95210592730393	0.00361953335980949	0.0129350376773987					KHDRBS1	-0.446196838389298	0.00052271256620756	0.00435627441760239
EMD	0.719768967001925	3.01590815525911e-05	0.00112407510195145					SYAP1	-0.457554233343732	0.00049416095058112	0.00424324778450263
PATJ	1.23340709890777	2.42313391820135e-06	0.000471964369120411					PDLIM7	-0.796599187920499	0.00117221353481079	0.0066914986178885
ZNF528-AS1	1.34500239299966	0.000616407885337464	0.0047582169709465					TUBB2B	-1.90438867403785	0.00288412192463511	0.0112371429139438
TNS2-AS1	1.57166866178786	5.11837695320905e-06	0.00060303548452398					NDUFA6	-0.716606261116656	0.000922137347480215	0.00587757394335955
AQP11	1.38609822968678	0.00163716193507877	0.00811438355193462					C7	-2.2341379487211	0.00132796061208838	0.00713257351463206
C3orf80	2.1546579369074	0.00109932088755647	0.00647528631557029					GLIPR1	-0.700785620359141	0.00178207189028394	0.00852196549471701
ATP8B2	0.823594023942695	0.00156202133575739	0.00789145243588607					ACAP3	-0.599352517410055	0.00120899566962371	0.00678536686134847
TMEM79	1.35949369406798	6.23889860901221e-05	0.00156691568485146					PKP2	-2.33505410917352	0.00482591493645904	0.0154493695073739
SLCO3A1	1.08962315899166	0.000233290811521998	0.00290654093316152					HIVEP3	-0.993004038581941	0.000919678616007755	0.00587757394335955
SLC39A7	0.688124296257104	0.000880087023873165	0.0057454739571861					ZYX	-0.760202251168871	0.00685920587870448	0.0194126526280862
CALCOCO2	0.692576832896767	0.000116695222052771	0.00205621744327271					SIGMAR1	-0.652818587291581	0.000172610718237404	0.00246334039877975
TAP1	0.712332693250837	0.000171373119390629	0.00245582657729243					NDUFAF7	-0.724100741422064	0.000149676340196709	0.00232847841668177
SMIM19	0.86668419599039	0.00130378300008126	0.00705759399542417					PPP2R1A	-0.541572647583489	0.00220097216709072	0.00955654699052616
TM9SF2	0.657591834843363	0.000580072863998186	0.00458443914001054					FABP7	-4.91962768980516	0.00854414743981897	0.0225431053353215
IFI35	1.2508384185705	0.000430403326641137	0.00394136656923571					CALM2	-0.47202673123738	0.00414677291593509	0.0140752782346361
FSIP1	1.88394769211393	0.00120188221308545	0.00676911352105661					MRPS25	-0.781053287221941	3.08028916343783e-05	0.00113368433490332
GAN	1.06551289260695	0.00808664952767706	0.0217474324939928					MRPL42	-0.658850956880521	0.000563116445521124	0.00450597533885948
OPHN1	1.02442731865645	4.75225597219241e-05	0.00138165048322818					LRP5	-0.542402559867714	0.0019460617144552	0.0089421483994711
CNST	0.849145756317959	0.00176193065636547	0.00847257548708409					PPARG	-0.768583998083836	0.000921589603794465	0.00587757394335955
POPDC2	2.72893858243759	0.000299543718544235	0.00326548038625117					DPYSL4	-1.26669530434133	0.0100566287587367	0.0252644008733876
DUSP12	1.0402123103183	0.000139721984651257	0.00224647973087328					SMIM12	-0.741076975749796	0.00383455744995867	0.0133903211417364
LYPLAL1	1.06503530819087	0.00182082364981568	0.00862605837723378					PTPN11	-0.468097819440173	0.000698793236233752	0.00507575553688913
TMEM106B	0.759579857507109	0.000616195553122401	0.0047582169709465					PRPS1	-0.753065768606647	0.000290571164585474	0.00320790870320896
TMEM18	0.847211344285453	0.000734982985396274	0.00520791390719034					LRRC20	-1.2143261817493	0.0113518921236272	0.0274351956880049
PTAR1	0.715131376656826	8.73959787319839e-05	0.00178098752821433					CASP7	-0.765062964113671	0.00383179721501102	0.0133888049997593
LINC00960	1.31899935118919	0.00267695264024501	0.0107426488942019					RARS1	-0.547815653431161	0.000589215099935813	0.00463663590985489
RELL1	1.3614249506966	0.0032000308329862	0.0119813817051183					SELENOW	-0.83640682548248	0.00682735511835113	0.0193523913630478
PHKA1	0.874153979562083	2.4733582499692e-06	0.000474555002894091					TMEM167A	-0.739092505615919	0.00185649300319757	0.00870665974449096
MORN4	1.48710485114684	0.000135811873016541	0.00222118430936427					CYREN	-0.908193756060242	0.000260525368577434	0.00307074401811925
ELF4	1.04022482105023	0.000301630476593245	0.00327653909328628					CAVIN1	-0.724396218069458	0.011029967295733	0.0269399540682767
HOXB9	1.76324181433581	0.000601791636442078	0.00469576953370167					THBS1	-1.01814502445032	0.00234728701791604	0.00994185730325589
LCA5	1.58956177945964	0.00239991983549383	0.0100391995444059					MRPL20	-0.653978318780252	0.00155944748805486	0.0078853701972859
SPSB3	1.08784323085738	0.00846805331472799	0.0224342351394174					AKT2	-0.640487524826827	0.000198543836900159	0.0026454127898086
JTB	0.999058196906243	0.00181984707239536	0.00862605837723378					ACAD8	-0.802801384173115	0.000888311563149783	0.00577753825705102
CKMT2-AS1	1.64367624365479	8.20095022412204e-05	0.00173305655559126					NME1	-1.18015017008872	0.000359866138657194	0.00360869249845089
SETD3	0.795117337983172	0.00622992233159559	0.0182459801258468					MRPS34	-0.854711829695298	0.0100677564220726	0.0252872753303782
ASNS	1.71740574858071	7.15827402616488e-06	0.000681482880461766					THSD4	-1.31482733239408	0.0048462392281395	0.0154935794934152
CYP4V2	0.936451412840882	0.00123105857440503	0.00685076360387564					S100A16	-0.67631187678212	0.0153829039698629	0.033911909326132
ZNF70	1.1684858100949	0.000352473050354595	0.00357398980242111					BMS1	-0.561085385139176	0.000254147155600306	0.00303500213202358
DSG1	6.88789864351506	3.27400398788423e-05	0.00114909554599156					ATOH8	-1.51995061011412	0.000559931420517075	0.00449507009274238
MAPRE3	0.773354391790204	0.00121584404424259	0.00680605641606586					DIO2	-3.94463760592401	0.0110845995190832	0.0270236996322926
PLB1	3.60115128681287	0.000264523308362001	0.00308013287227525					MRPL4	-0.699515872343753	0.00309427935613612	0.0117510481464171
ZFPM2	0.835502551700528	0.00162821057104508	0.00809557735122559					HYAL2	-1.30843902953838	0.000727500801635617	0.00518677465581692
ZMAT3	0.643086503409729	0.000499120001070795	0.0042583024597285					ALAD	-0.616338462145654	1.22625726816101e-05	0.000820431528303582
NEK1	0.910809320654409	0.000503115264600538	0.00427338632027648					DENND4C	-0.554889912629624	0.000338228785471395	0.00349523319420709
CDYL	0.912117830630112	0.00102280989482261	0.00623149117972384					GATD1	-0.675556179817573	0.000902795700308814	0.00583163914135632
SLC9A9	1.14228532337682	0.00727832375525781	0.020244308576456					OLFML2B	-1.50875510361358	0.0145857968993662	0.032676121024683
CCDC71L	0.920104460331273	0.00687104678566547	0.0194347642743442					PRMT7	-0.813650998586156	0.000608895954296896	0.00471921693841957
MLXIP	0.827108714700698	0.000169223229839076	0.00245304652084937					COL4A2	-0.428786921812004	0.0024457279912734	0.0101740346097433
RPS6KA6	1.73646881674027	0.000530364922553538	0.00438855709104091					PPP2R5D	-0.603840215968919	0.00117986913898316	0.00671522092681646
C2CD2L	1.05840220182823	0.000597548843442349	0.00467745848982886					AP1M1	-0.610295078744049	0.00247554623502915	0.0102414308544522
FBXO30	1.11848196986466	0.001777493763227	0.00851185865319018					GREM2	-2.88926386743592	0.00346065231950252	0.0125940030038292
TSC22D3	0.937736753349948	0.00115216831762678	0.00664295242363247					PGAM5	-0.73344841754371	0.00101249672868826	0.00619451347323323
PKD2	0.815331773122648	0.00450973712487353	0.0148162368098014					TGFBRAP1	-0.589978982967056	0.00782971934752519	0.0212885519907204
NSMAF	1.09888890434343	0.000721311827638183	0.00515760357749737					TLE5	-0.392106247409472	0.0035882901657988	0.0128807027353929
PACC1	1.65494733339016	0.00235467827417436	0.00994987888613037					PEG10	-0.922285951605219	0.00874459762390914	0.0229311635185517
KIDINS220	0.771333877645498	2.99065399628353e-05	0.00112407510195145					ULK3	-0.611986506740753	4.40292952928269e-05	0.00132532225396476
LATS2	0.735229836132298	0.00129341033365436	0.00702788220312883					MATCAP1	-0.635394205509483	0.00225032964138223	0.00971467306184707
APOL1	1.01777290698582	0.00106125339872953	0.00634767013829636					PSMA1	-0.624310989432205	0.00218068814425719	0.00952596075766079
TMEM9	0.721109869299291	0.000357262691600792	0.00360103145614507					CEBPA	-0.97894157189604	0.00142966037630835	0.00746744566790459
LOC101927480	1.0857881586282	0.00289321213359244	0.0112549512789459					ADGRF5	-3.14878375831791	0.00660397124114668	0.0189493810887539
CRNDE	1.0857881586282	0.00289321213359244	0.0112549512789459					ANKRD35	-1.48853592668541	0.00289026637664574	0.0112534655675126
DHRS7B	0.964194988463238	0.000271336083556697	0.00313197292169589					RTL8B	-1.1660052158629	0.00753426075244589	0.0207594256989548
EEIG1	0.756357062148944	0.000541130801069325	0.00442536186072026					COLGALT1	-0.535055898299703	0.00580419976016273	0.0173884318977255
JDP2	1.08702941711494	0.00770325150702127	0.0210640929569665					MTCH1	-0.486497722622009	0.00205450225131854	0.00921484282487493
PJVK	1.60685097077695	0.000160435046790103	0.00239239411741925					LDLR	-0.733808329623152	0.0040828975960529	0.0139362474181936
C6orf62	0.713409885127671	8.70754289553254e-05	0.00177943018603616					PSMB6	-0.665041325103319	0.001098189098862	0.00647528631557029
ANP32B	0.660161115158841	7.18628720095315e-05	0.00164469641629503					HDHD5	-0.963418416686899	0.00016834011435838	0.00244688307638089
FBN1-DT	3.57865314366164	0.000492719014963402	0.00423929843068661					GRB2	-0.389754559359158	0.000202273007064652	0.0026733057835608
SLC4A7	0.905002522281356	0.000727727500753992	0.00518677465581692					ACIN1	-0.376634209346255	0.000442414747699823	0.00400819405208843
SDAD1P1	1.64719782865241	0.00574115257218188	0.0172655005386422					COL3A1	-0.658404019167229	0.00174916427293278	0.00842494226853553
ADRB2	2.30087535297381	0.00464699842355026	0.0150920385137984					MRRF	-0.612341060216145	0.000741876336378989	0.00522034253324873
SLC25A21-AS1	2.40187259354871	0.000604340163874442	0.00470698627261846					HOXA10	-0.838073183439632	0.00230033244764107	0.00982834885856617
CIART	1.33413028475117	0.00111718566416549	0.00651976548076201					LPCAT4	-1.70205353826141	0.00297274413229108	0.0114379112469702
FBXO48	1.25275076037071	0.000599665196543118	0.00468998183138953					CDH22	-2.1555995742072	0.000649478966653006	0.00490092161134165
TBC1D19	1.04152845448767	0.000103803738742683	0.00195632344412721					SRSF1	-0.631132532501039	0.00690021747637786	0.0194981108463579
TCP11L1	1.11414390134319	0.000553692568446817	0.00447829661449163					ETV1	-1.74799900897924	0.00172688026998887	0.00835106398123474
FAM228B	1.60673645044666	0.000361321317160584	0.00361488789381748					RTL5	-1.0876506530703	0.00680907178323093	0.0193227693595451
RHNO1	0.913800020775098	2.04405188427777e-05	0.00103482488031832					TK1	-3.55012914712846	0.000880472312002648	0.0057454739571861
STAT2	0.641277866796694	0.000276829372418636	0.00314016486820393					CADM4	-1.71327152971716	3.26053169456556e-05	0.00114909554599156
WDSUB1	1.27430807787365	0.00168637048140073	0.00824702505602599					RAB15	-1.40876553197168	1.54061810633825e-05	0.000914205960833294
SPTA1	1.71708918036441	0.00251041286112092	0.0103066593642026					NADK	-0.499024432121172	0.00113394088780873	0.00657960055466436
RNASEH2B	0.893413587676944	0.000803612447669588	0.00543020112072893					ATP5MG	-0.592286355684492	0.00157761173808015	0.00794001733989158
ABCC9	1.38687234054476	0.00658768841599866	0.0189195151135574					LGR4	-1.25146492861959	7.0437236376035e-05	0.00164144426145934
GZF1	0.780529629035025	7.21208458780429e-05	0.00164733170188101					CSAD	-0.703383212074336	0.000107405303246868	0.00199358538237094
ZNF555	1.21555660926824	4.3990729629265e-05	0.00132532225396476					FDPS	-0.649005868847372	0.000362636371699767	0.00361965599220323
CAMTA1	1.05116270399012	0.0016558255450063	0.00816937014604822					TRA2A	-0.715858853816821	0.00147447817531558	0.00761522317756559
GTF2A1	0.736750739078596	0.000614254534881615	0.00475008836020409					SLC25A20	-1.09751927502901	0.00349433456100332	0.0126898357937761
PPM1A	0.694553339835681	0.000954750557475139	0.00598425866659917					RANBP1	-0.679728747757231	0.00160573717010397	0.00802002889613497
VAMP7	0.62551882671046	0.00162816254933819	0.00809557735122559					DARS2	-0.907419471296044	0.00429447708672433	0.0143687328683503
CDKN2B-AS1	2.41568537021292	0.00133675831943259	0.00717090483378751					KIAA0930	-0.818150524790368	0.00825370103876628	0.0220695121612599
KLHDC2	0.628081436007033	0.000170827380460232	0.00245582657729243					SIX1	-0.82042916752875	6.29774816875721e-05	0.00157152478870086
EMC2	0.730840480331308	5.48739983427184e-05	0.00148056906778447					ZBED3-AS1	-1.52736780559077	0.00123181021954346	0.00685273803836224
RHBDD1	0.798848840348333	0.00114770658768804	0.00663188014377253					ABCE1	-0.460395232209313	0.00132449487229939	0.00712282075828898
DIRAS3	1.52855417188439	0.000223780276732359	0.002843442103469					USB1	-0.640900544735208	0.00241371451378247	0.0100781972186675
MAPK6	0.683142922645225	0.000318395023774552	0.00337485378605828					RARA	-0.85368498641428	0.0091828100177603	0.0236458042628519
IL1RL1	1.99171735727912	0.0174629820664769	0.0371413689276911					BCCIP	-0.786852710222876	0.00416513626479034	0.0141165010834935
RAMP2	1.54869073067816	0.00502936851198932	0.0158769900301703					DBNL	-0.462346378369141	0.00164478075055505	0.0081381300861274
EPRS1	0.706859507029919	0.000184007357803893	0.00254806660349448					KLB	-2.05764377321438	0.00113717241036367	0.00658507484311196
COBLL1	0.758630347277498	0.000544428255364803	0.00444290506315662					MTG2	-0.641454864322771	0.00317017983688501	0.0119143642910762
ZEB1	0.66936978956578	0.00176678166089629	0.00848408946617273					PPA1	-0.681306042700971	0.00918226978875631	0.0236458042628519
ANKRD28	0.65925471069596	0.00196115383790675	0.00897337679250134					NELFCD	-0.693601106948965	0.00147077068498893	0.00760169655444143
CNOT3	0.787068340942197	0.000489298225373411	0.00422038049737666					ARMC8	-0.545514224168704	1.9893141712771e-05	0.00101933166497368
LCLAT1	1.07351753042721	0.00149343109961687	0.0076605671688365					RRP36	-0.93720549628503	0.0058925315869556	0.0175718105912278
SLC46A3	1.05837539318832	0.00187630084738816	0.00877096996012417					CAT	-0.710826116199935	1.37334060649069e-05	0.0008686756627429
CDR2	0.9221987146352	0.00757137405770964	0.0208354561320367					DLST	-0.60454146360393	0.0012335314606518	0.00685789480442217
TMEM200C	3.28960588366838	0.000747008373046923	0.00523851417720693					SEMA4B	-1.17336289906983	0.0112038617694365	0.0271988444499014
ARHGAP35	0.707630761935153	0.000336941909973013	0.00348819718310191					EARS2	-0.788011605881293	0.00065647944773619	0.00492017669423113
KCTD9	0.761542054370498	0.0019644707813081	0.0089789522105951					PPP6R2	-0.527821231665656	0.000680936426892777	0.00500924381058006
ILF3-DT	1.2074321639688	0.000512898133648399	0.00431053229638923					NIPSNAP1	-1.09532145939643	0.00200871599980417	0.00910468330010073
NHSL1	1.55996397685659	0.00250205436929115	0.0102894676944319					KBTBD6	-0.872634406164529	0.00132627438427364	0.00712795084582546
SAV1	0.720896152173321	0.000708790872531973	0.00510400366425443					NDUFA8	-0.692721521127821	3.41591046248853e-07	0.000268117917573872
UBE2Z	0.780306421001481	0.00566295998795087	0.0171247694861492					PDCD1LG2	-2.42234881632421	0.00108159519077348	0.0064204144909854
CUBN	1.07102349552851	0.00142259716358945	0.00743955415531879					CARS2	-0.632740365941975	0.000374213949533448	0.00366783605471694
RNF103	0.751339675776893	0.000615389783497306	0.00475673714477685					ARHGEF3	-1.30016033558967	0.000922189373613733	0.00587757394335955
TLR4	1.47557105387145	8.56207498892866e-05	0.00176431874592864					DHX38	-0.471618668751083	0.000185495919901655	0.00255272779451651
DYNLT3	0.789976804534139	1.10627452944004e-05	0.00080508417023473					SIX2	-1.4478165405942	0.001079489791544	0.00641232532520874
ANKRD24	2.05051939571687	0.00028888926619401	0.00319983312933814					NDUFB6	-0.665199017634066	0.000947959728693138	0.00596471957598646
ZC3H7A	0.649793237945556	0.00320180611917002	0.0119828322639419					TCERG1	-0.555411990312096	0.00417369489783096	0.0141358177777081
APOLD1	1.88051210589931	0.000658153192375085	0.0049305810524655					MRPL44	-0.516673455714459	4.96680927300434e-05	0.00140364496084985
TBC1D8	1.11906601319759	0.00135472670041534	0.00723358709423996					ZNF512B	-0.535536885771992	7.67901275535639e-05	0.00169084231925564
SCFD1	0.757375888466503	2.23906224253105e-05	0.00106465343922001					USP22	-0.383767413564874	0.000241902183770483	0.00295642550481367
NIPAL2	0.697894028045003	0.000154356022194838	0.00236416256098431					HDAC2	-0.500489358172733	0.000686267458701257	0.00503418287037099
TCEA2	0.889022248263102	0.00190116631174506	0.00883696900974795					PSPC1	-0.721640762250913	0.000386915573086971	0.00370623601321511
AKTIP	0.929386637277205	0.00350991495889893	0.0127357031961056					NCAPG	-2.92378302140055	0.00551162138405874	0.0168361362214623
LONRF1	1.09155454110006	0.00106682507224166	0.00636996381309439					STARD13	-0.879242683248769	5.73474077101303e-05	0.00150606362210959
ATF7	0.847353428175725	9.72756727233223e-05	0.00190085284135768					PTPN1	-0.519167575038501	5.04808001746352e-05	0.00141410941646955
MAX	0.776075021610499	0.00668348651714588	0.0190853390309494					RXRA	-0.552528188639807	0.0163796163171518	0.0354973913861167
NT5C3A	1.2730462561968	0.00544066399737513	0.0166961766317174					UBE2QL1	-2.04403907767854	8.05432300104913e-05	0.0017252161347704
ORMDL1	0.628172116763656	3.41408942881781e-05	0.00116973206858782					SF3B1	-0.397020159849797	0.000953396569935147	0.0059801133198838
PLCB1	1.0066564247883	0.00191243383632598	0.00885596875453932					CAV2	-0.540133898624851	0.00129631008006139	0.00703920832154089
LOC105372522	1.0066564247883	0.00191243383632598	0.00885596875453932					MOCS2	-0.597263512203296	0.000307093712295358	0.00330810619083983
ZBTB10	0.90927589600933	1.52971011755526e-05	0.0009135821330196					OSTF1	-0.866418748056988	0.0007610598385237	0.00529254127839906
MR1	0.927332733921658	0.00021344217474352	0.00276083855690719					HMGB3	-0.966214678382593	0.000580036416934159	0.00458443914001054
AJUBA	1.06292671086799	0.00252320954534066	0.0103457907430598					HCAR2	-2.56182288706883	2.13107897617612e-05	0.00104831825674119
SNX22	1.96449305258996	0.000318690265633625	0.00337485378605828					TSPO	-0.586720117027615	0.00127329994633824	0.00696358616333153
AFF2	1.94627004951062	0.00458343378943887	0.0149868588842596					SNRPB	-0.596184290509905	0.00113806918106134	0.00658585074348765
STX16	0.660983163194732	4.75272403890165e-05	0.00138165048322818					PAPSS1	-0.778074032924014	0.00177037296523237	0.00848953078690157
ZNF688	1.26652442764437	4.34227414288078e-05	0.00132171558209799					NDUFV1	-0.507375043624722	0.00140940812530966	0.00739072563250748
CLIP3	0.895150175691433	0.0101955471526943	0.0255006819572313					OPA3	-0.596672725786122	0.00085839004411767	0.00566399666863734
RPE	0.903572267692868	0.00428295830886726	0.0143516444396295					EHD3	-1.73355255416953	0.00159483885079957	0.00799272369830127
HDAC9	1.64338459531661	0.00115352164932198	0.006648535327267					RCL1	-0.873800018743	0.00311336010516841	0.0117846344357843
CACNB1	1.2329244589016	0.00420153298874995	0.0141993277040897					PSMD13	-0.650044055161298	0.00358043521704864	0.0128672123471375
TP53BP2	0.850061995464461	0.000435355370969092	0.00397132411299222					U2AF2	-0.49004322148127	0.00470315249081294	0.0152171701726359
SGTB	1.30544245814184	0.00264878613272915	0.0106713796882263					DENND2B	-0.712715520736861	0.00189935982725006	0.00883094924527571
SNHG1	0.868786868044572	0.000274688849762565	0.00313712106990738					CDHR3	-1.15079481720608	0.000623492738901149	0.00478742430696252
PDE4DIP	0.921581814019665	0.00343509223018157	0.0125459332975413					CHCHD3	-0.470529835446511	0.000106399818730257	0.00198897615854861
SLC17A9	1.96715298495627	0.00189860284759035	0.00882980715652847					PYCR3	-1.1817029559728	0.00105543636695572	0.00633041861222346
INPP5B	0.883198809152344	0.000170784449988683	0.00245582657729243					ALDH9A1	-0.711014233416176	7.64125731451997e-07	0.000362957290169995
EXOC4	0.657942238708992	7.11415827464303e-05	0.00164269212056848					FEZ2	-0.490363813502095	0.00486802076998497	0.0155294628960097
SMAP1	0.614115112773338	0.00279069253159253	0.0110378459833488					SSTR2	-5.02787857949044	0.0125338850432132	0.0293683295731095
TMEM87B	0.883870102924177	0.000272564151535623	0.00313282478872501					ANP32A	-0.730632254065789	0.00356444979038516	0.012850406219097
OTUD6B-AS1	0.822150840246368	0.000156246838443466	0.0023750619773255					ATP23	-1.58100019588846	0.000356573810708146	0.00359741009884746
TMC1	2.27734050925064	0.00025103529763286	0.00301661622792222					NES	-2.97567032833704	0.000796061985343557	0.00540841902794897
ATXN1	0.894474724406093	4.24884072699341e-05	0.00132096889743993					ADAMTS1	-0.771748720276559	0.000202621168440284	0.0026733057835608
NFX1	0.709998883910343	4.63979586059818e-05	0.00137386343604922					BHLHE40	-0.810257859985646	0.000211712285089111	0.0027446304346237
BMF	1.44230966204451	0.00186267419629829	0.008728536776575					MRPL15	-0.649605567446092	0.000264866043782926	0.00308013287227525
FLCN	0.878155698777381	0.00147014982232253	0.00760076261433097					MRPL47	-0.899259470542661	0.000129753444800378	0.00217743681711655
CFAP300	1.78121076542944	0.000298997116925083	0.00326170002490698					RP1	-4.9195338610051	0.018978425711202	0.0395653090886197
CD58	1.04275316669908	0.00021087582046289	0.00273789749455126					AK1	-0.87940991216201	0.000768606508903785	0.0053195579942888
KIAA1191	0.610427270488424	4.79816404124919e-05	0.00138634195095478					HACD2	-0.725145144704953	0.000500068033078069	0.00425981099656527
SCRN1	0.658154837464439	0.000586532870603573	0.0046205518291891					MPDU1	-0.595907875327645	0.00142461267973299	0.00744558467119531
LONP1	0.53641237124322	0.000275436636825389	0.00313788075178431					CSE1L	-0.508478692886962	0.00190490285249134	0.00884957289664259
PLEKHH2	1.3969054504201	0.000480746986384565	0.00418635348506741					ABCF3	-0.518488206276488	0.00171553592797565	0.00833108836252989
AGA	0.941714699437972	0.000161399490988173	0.0023973135309191					KCNQ3	-1.73034425985263	0.00182766708518085	0.00864450283548423
PEA15	0.621036031768487	0.00362222209933332	0.0129392906932743					PLAAT3	-0.56572205548264	9.26147842796084e-06	0.000744714319516891
SLC39A9	0.643420815282839	0.000290433749894851	0.00320790870320896					CLSPN	-3.15604280806531	0.000431552647497541	0.00394706097298069
TMEM214	0.783022050191942	0.00248360366118964	0.0102619202593123					ZEB2	-0.532500167195526	0.000806873874864974	0.00543624583346406
CGRRF1	0.984977957296627	3.71171977069417e-06	0.000529702289259066					IAH1	-0.842711204068946	0.00172231082611858	0.00834558496368141
TRAF1	1.41472505967537	0.000461260315870267	0.00409046700249203					RAB5IF	-0.701049112929414	0.000792587114328872	0.00540011765636027
FHIP2A	0.663255505336417	0.00138007436411798	0.00729808080813683					FAM136A	-0.662318594426703	0.000983623024072644	0.00609225336430646
OSTN	6.76570678968413	0.00601540418916431	0.017800139931981					TRIB1	-1.81913721026775	0.00286244210569442	0.011187313850837
DRAM1	1.24526035852099	0.0134863042179625	0.0308984345543024					SLC25A3	-0.480065159687677	0.00419538156057094	0.0141883761825184
FBXO42	0.985137641444444	0.000175340514119402	0.00248575889821507					CDK2AP1	-0.503255454070253	0.00125139473661209	0.00689945220683832
MYADM	0.80895257402568	0.000470079375066417	0.00414784396967138					PDSS1	-1.57734449974937	0.000175244048032413	0.00248575889821507
MICAL1	1.13079240772095	0.00217437113980834	0.0095159306170316					LINC00968	-1.5231701932136	0.00305259058356433	0.0116336645766914
ELOA	0.546807228756041	0.00164279174091473	0.00813306549301773					PSMD10	-0.538994935877475	0.00254361762342577	0.0103886445414655
SLC38A10	0.764980853238953	0.000192502819905619	0.00261331658343572					VCP	-0.602179429092826	0.00237466026343255	0.00998703597229632
ITPKC	0.888877036368316	0.00118980040820161	0.00674628064964287					SFT2D1	-0.67911566072695	0.00609593830736201	0.0179448794223538
OLAH	2.55219382129261	0.0014282314006352	0.00746223897917356					MRPL19	-0.698254513410392	0.00257334832751197	0.0104827975747763
APBB2	0.791321931983666	0.000404067200070743	0.00380425967326562					PPP1R3B	-1.36628381834694	0.0159953230477483	0.0348570467426195
ITGAV	0.725364165153776	0.0050742373198553	0.0159635914374815					PITPNC1	-1.03649449243001	0.00458247300438823	0.0149867696666242
STARD9	1.17115865843227	0.000320756928230255	0.00338766399796945					EPS15L1	-0.625801329858484	0.000971359674435157	0.00605757994154796
ZCWPW1	1.29410655488888	0.00668039899641663	0.0190849328134885					MRPS7	-0.777798332424471	0.000305619009404892	0.00330045594396727
DDX50	0.687602143998748	0.000745633438151095	0.00523696460290545					PARP1	-0.79393559543151	0.000551500373353141	0.00446893873630316
PROSER2	1.49712141918641	0.00080323176783101	0.00543020112072893					MYCBP	-1.46948744523342	0.000199119864202398	0.00264723055827934
SENP6	0.689295880612862	0.00184170195086907	0.00867986558844448					RELT	-1.53645655885094	0.000308788185091419	0.00331278419801516
PLEKHM3	0.692570100206478	1.2874241597673e-06	0.000387244873975898					PRADC1	-0.78027412411177	0.0107192128879968	0.0264015919078841
TTC13	0.801760264760225	1.98279007737529e-05	0.00101901247190823					SLC35B4	-0.593241853775869	0.000428596590833098	0.00393670528218401
UNC79	2.32990283833241	0.00135859731893716	0.0072452929287853					SUPT6H	-0.430365159287931	0.000940114884404021	0.00593935872928342
SCN8A	0.840369587176621	0.00129233803987027	0.00702634558322116					ENTREP3	-0.637538137313937	0.0102798881089541	0.0256234281484428
FEM1B	0.754274043783764	0.00354539240522214	0.0128045861427063					CIAPIN1	-0.631868228963394	0.000246719213560684	0.00299181698017267
MAMDC4	1.10787795818063	0.000124639303754826	0.00213099731981902					LAPTM4B	-0.631251324657751	0.000459985773494178	0.00408382228107839
CCDC158	4.10552983107995	0.0167973074795919	0.0361619562455233					CEMIP2	-0.423510755867383	0.00317040212633166	0.0119143642910762
CAPS	1.54878012607612	0.000410544896668816	0.00383412075482808					MICOS13	-0.606301838972863	0.000432515905296185	0.00395363332392945
NUMB	0.611778883596659	2.24031052867586e-05	0.00106465343922001					POLR1E	-1.02388830155928	4.12339318899613e-05	0.00130887414683061
NCSTN	0.546995440176307	0.000204063202469964	0.00268685355924469					DOP1B	-0.931896142592404	0.010972485643605	0.026843823041612
ODC1	0.842046174454969	0.00206796746919961	0.00925360514592869					MLX	-0.591321446366423	0.000859069763927167	0.00566631653303832
VAMP2	0.808954054482803	0.000209829801360175	0.00272636644837283					TRUB2	-0.824179456644325	0.000107828048481243	0.00199358538237094
HINT3	0.622480451744743	0.000114742474338318	0.0020405173485956					GYG2	-0.65673376927145	0.000987022612630264	0.00609726513021488
APCDD1	0.905799943258297	0.000153870127175057	0.00236180387205235					HSBP1	-0.613027864558041	8.6001201405986e-05	0.00176769358938885
SNHG7	0.715770457926763	8.52510941888153e-06	0.000723568186733952					LOC124908055	-6.22075943843751	0.000497224318104595	0.00425235697917421
TGFB2	0.989651093324296	0.000262200984866471	0.00307918433746413					RABEP2	-1.02091993782401	0.00336480422882154	0.0123877135504867
CLSTN1	0.561575835241046	0.0019558836547967	0.00895867346181154					EBPL	-1.71320896481516	0.00283384224883696	0.0111172161603981
DDX59	0.89236234875753	6.63182325817756e-05	0.00160726405729258					LMO7	-1.21850400103509	0.00669322713981583	0.0191029121568356
ZNF614	1.06151657956534	0.000375268305917076	0.00366783605471694					PPARA	-0.579295770116633	0.00293965749479687	0.0113543423206474
LOC105378663	1.77655610642453	0.000854307221312093	0.00564849677880901					ATP2B4	-0.85238968740487	0.00665380934935889	0.0190263848092384
RUFY3	0.957241727131233	0.00226717041298804	0.0097435287932995					GYS1	-1.15363627506209	0.00269614180813009	0.0107845672325204
LDAF1	1.38430926508635	0.0198030184842344	0.0407627277608488					NET1	-0.780662528026831	0.000545801617954595	0.00444990667556183
TMEM182	1.42099828512242	0.00171934473945917	0.0083421312056704					UTP11	-0.614985334388702	0.00010325740917748	0.00195509752376835
PER2	1.0601855088312	0.00243843243756844	0.0101511213432815					XRCC3	-1.22276052414395	3.99449182726433e-06	0.000551815078985604
GOLGB1	0.719504012999839	4.19363625169797e-05	0.00132096889743993					ATP5PD	-0.642002261055919	0.00748248929247591	0.0206765282609176
CDV3	0.673585200607908	0.000428438423494627	0.00393670528218401					POLD2	-0.587972878736295	0.00401206587481303	0.0137789088158853
TAX1BP1	0.562713465159485	0.000266435145810056	0.00309193689371508					NIBAN2	-0.714187039717234	0.00397614292605567	0.0137018631105826
ALCAM	0.883022251908912	0.0094440959784854	0.0241029632510325					PHF23	-0.759286679648491	0.00067087202022219	0.00497043374873713
ACOXL-AS1	3.42194004504099	0.007059578274803	0.0197993824345133					TSPAN13	-0.745335965817863	0.00620346190289058	0.0181777329270515
C12orf29	0.88173552423101	8.50843345022007e-05	0.00176341431077499					NDUFA10	-0.504954633086906	0.00563589329055495	0.0170757937552526
SNRK	0.694705524311326	1.757530651336e-06	0.000419552838069599					ULBP3	-1.63854549807363	0.00303168629638939	0.0115872419136901
WAC	0.762195040389912	0.000162869330249956	0.0023973135309191					EML3	-0.753883639185644	0.00469228014652317	0.0151905312280019
ALS2CL	1.64328131142519	0.00269981299737282	0.0107922266808962					MBD3	-0.488494487604453	0.00137130363394634	0.00727039335308118
CLCN3	0.769075520717772	0.00119435664049842	0.00675262418609161					MRPL16	-1.14278442192732	5.27522594622088e-06	0.000607105993424069
PKD1L2	1.22988508894823	0.00108940595044922	0.00644241847683461					ATP5MJ	-0.599699237065333	0.00433379160525405	0.0144335981592218
PYGB	0.728114404975232	0.00250358356479556	0.0102916658518369					UBAC1	-0.747123828543334	0.00266981342449088	0.0107239604075592
ANKIB1	0.560131199003351	5.687290253374e-05	0.00149707512340339					MESP1	-1.00048290197943	0.00212878310521836	0.00940870915303576
LINC00205	1.13508583117876	0.000665275278682217	0.0049585231034853					TMEM35A	-1.86794044305675	0.000353106280795513	0.00357830942299115
ATOSA	0.89750284416691	0.00339995553572251	0.0124730045019877					TXN2	-0.627381685812951	0.00089079053180065	0.00578331856161433
RIPK2-DT	1.08194484099941	2.88177654975165e-07	0.000268117917573872					ADAMTS9	-1.74895851276036	0.0015430866461376	0.00781637436359758
PRDM1	2.29009147132725	0.00963920229564351	0.0244959154144477					TBC1D24	-0.728726054022691	0.000476629452586319	0.00416840881878972
CFAP36	0.918644125851492	0.00249075565060109	0.0102625929467236					TSPAN6	-0.652347638987969	0.00537296129245924	0.0165679099282475
RUSF1	0.65608612880878	0.000330261796171286	0.00344786599349083					STON1-GTF2A1L	-6.49761947112857	0.00278578423831094	0.011032945508264
CARS1	0.571739666930875	0.00013052341251371	0.00218526109816265					CBARP	-1.90414276283477	0.00867748974020697	0.0228071374176399
H2AC25	1.39351504362511	0.000597369559877016	0.00467745848982886					UTP3	-0.699810940142409	0.000243418022739776	0.0029663672665282
ZMYM2	0.602782714390416	1.42546845113255e-05	0.000881512990257442					GGCT	-0.756161607041501	0.00408490237381143	0.013940334820351
KCTD15	1.18096171661558	0.000976656269415152	0.00606966850935105					PSMC2	-0.573015683274867	0.000764422781254555	0.00529909778671363
STAG1	0.705897034856245	0.00444701335485399	0.0146743792493061					AMPD2	-0.932883143684407	0.00298955080049831	0.0114846636758631
SH3GLB1	0.597254621868714	0.000701515679674572	0.0050800293499797					USP14	-0.388068690242093	0.000137501448105116	0.00222971128027728
ADAM23	0.941302042362927	0.0010565572097167	0.00633226806909827					TTLL12	-0.674670885035339	0.0193864202807635	0.0401156028050598
DCLRE1A	1.08268986772906	6.81323513466585e-05	0.00162951446406385					MARCHF4	-1.3339509611867	0.000968594855338694	0.00604907629728339
ABCC3	1.37795131325348	0.00605343749826523	0.017880731905584					ADD3	-0.39580785481247	0.000860553224956184	0.00567176835440588
RTCA	0.611046411502409	0.000110078112393738	0.00201256392051485					MRPS12	-0.924472522710858	0.000202291888489866	0.0026733057835608
CNPPD1	0.668558663360393	0.00162211426536223	0.00807456590783367					EIF3K	-0.416340747500243	0.00109786857139652	0.00647528631557029
CNOT6L	1.10762996652677	0.000450928094953339	0.00404565085361659					MRPL32	-0.767081165954584	8.28575627024805e-05	0.00173747406938644
KANSL3	0.840228595163204	0.00194688966241533	0.00894305718051055					OPRK1	-2.55391657292481	0.00169764951608914	0.00828178645217683
TTLL11	0.928703367670479	0.00049583959991573	0.00425235697917421					HS6ST1	-0.78062429387714	0.00693128308829097	0.0195558112098069
PPM1D	0.854703824369164	8.54659973895465e-05	0.00176341431077499					SIPA1	-1.33569255784406	0.0034769587452058	0.0126373655256186
IQCN	1.82326812673024	0.000650504536321234	0.00490092161134165					PIK3R1	-1.031512368583	0.0052811385325059	0.0163695387146494
ZNF33A	0.844561646322113	0.000862093189033315	0.00567500366836734					ATAT1	-1.23851716966958	0.00358303134627249	0.0128696859154362
PIGP	0.95897519823612	0.000498176868709139	0.00425235697917421					CTSK	-1.11511566119031	0.0126936410001316	0.0296247861589772
ARHGEF37	1.53761763094579	0.00479223541739854	0.0153700447971096					SLC16A3	-1.14951476507463	0.00383726358380396	0.0133943536618409
VIT	1.20167448090921	0.00113112538476271	0.00656551902639522					HADH	-0.727651449905834	0.00453314690639591	0.0148620430567011
ZZZ3	0.72839454158389	0.000189694733661678	0.00258643964862127					HIC2	-1.01455157937562	0.00396392860342523	0.0136679550966348
HCG11	0.760227860049345	0.00196332175788384	0.00897868503974924					MPC1	-1.05636120677455	0.0102078052415956	0.0255128645117779
RMND5A	0.680846479548608	0.000145153226451642	0.00229107585412789					ECSIT	-0.609937895894317	0.00125104874063925	0.00689945220683832
GRM8	3.90689550638676	0.00380156441837653	0.0133101002385494					ANGPT1	-1.35621633130336	0.000231612218904988	0.00289188705426705
CCDC90B	0.661446082325477	6.64056775889532e-05	0.00160726405729258					NUDT16L1	-0.706110562314757	0.00332420507113709	0.0122890972315126
MAP1B	0.977893116840986	0.00040511554266605	0.00380425967326562					P4HA1	-0.451245939494484	0.00717735618140206	0.0200256239360883
POLR2M	0.743901249382225	0.000384283914482515	0.00370581969939615					RRAGA	-0.396688288419007	0.000620439621519046	0.00478079044372641
SH3BGR	2.31098868545795	0.00290752909758038	0.0112875927286461					AGT	-0.968186355499614	0.00401890145819546	0.0137941543192445
TENM3	0.664357747016715	5.92833713211689e-05	0.001523959976356					FGFR2	-2.10958777504937	0.00024073256619493	0.00294925278916151
PRKCE	0.706482500782719	0.00284788986048488	0.0111550481400214					SERPINB6	-0.4288810542432	0.00256693946886705	0.0104665668827382
IQCB1	1.10834871389069	0.00239290447528337	0.0100171332070771					NAV2	-1.05536212752332	0.00510541244009836	0.0160167753985251
APPL2	0.716857629856661	0.00595389900190458	0.0176470868460158					MRPS16	-0.505115760737038	0.000153684741672227	0.00236180387205235
RHEB	0.639318297605172	0.000203785819789166	0.0026862393405491					CXCL12	-0.751891032388619	0.0135257623451812	0.0309507328205153
MAML2	0.893506503663268	0.00224483015230598	0.00969577965733357					CLPB	-0.651245919648009	7.16515248385178e-05	0.00164469641629503
SND1	0.71598553326198	0.00168902252043749	0.00825531867617171					MRPS18C	-0.681507474679732	0.000486313842173474	0.00420953109461171
IRF2	0.92006468612888	0.00753533010661622	0.0207594256989548					STIP1	-0.69079542362567	0.000891761975724553	0.00578331856161433
ASPHD2	2.82282448465705	0.000536258800799483	0.00440748071023583					ZSCAN16-AS1	-1.04189379068649	0.00299084322646684	0.0114870731393749
PKD1	0.863565672513466	0.0035818809832434	0.0128696859154362					AURKA	-1.77908617106735	0.000513006154559118	0.00431053229638923
CEP20	0.916390923090092	0.00038773064115495	0.00370623601321511					DDX23	-0.617457479848834	0.00155084260551553	0.00784875442908623
ENKD1	1.09158611450064	0.00129019570043373	0.00702616602493631					TGFBR2	-0.557053813850847	0.00319138443475766	0.0119645736907068
IRAK4	0.935649058753043	1.41431178361037e-05	0.000881512990257442					DCAF6	-0.518890796249507	0.000278958700378591	0.00314840446937092
POR	0.592842702671785	0.000125527792913318	0.00213883361284115					VDAC1	-0.382011899379766	0.00471554899990173	0.0152401460097891
GID4	0.888497679390046	0.000869204548700886	0.00570347112313931					NDUFAF4	-0.793693293342913	3.72839081103781e-05	0.00122439422746504
TM9SF3	0.583513734132646	0.000378022167758316	0.00367800104754299					ERGIC1	-0.487993201387715	0.00319946362171066	0.0119813817051183
IL15RA	1.2352572532972	0.00170386461835667	0.00829733057805501					PCOLCE2	-0.769777917163098	0.00969506637759376	0.024605291917738
BICRAL	1.18753218848745	0.000806253532260572	0.00543418657106774					FH	-0.580152263116017	0.000263204931849982	0.00308013287227525
MTMR14	0.715791794316297	2.87882805826753e-05	0.00111307972696776					ARHGAP22	-1.51918656719254	0.00506360505416158	0.0159529888843755
RPL10	0.558458141987181	0.00492911180305404	0.0156808958391926					SKP2	-0.840962058918035	0.00277465674197799	0.0110067262040315
CHD2	0.630310071937218	0.00505726363432303	0.0159417357498156					NDUFB3	-0.795841869305896	3.43583668477431e-05	0.00117485203708283
SH3BP5-AS1	1.20696505548367	0.0013757972331633	0.00728750509885394					TXNRD2	-0.862635458017598	0.00119727885149272	0.00675861758992359
GREB1L	1.31025880485467	0.00204496582873963	0.00919356155445872					MRFAP1	-0.302408875711022	0.00138679209356516	0.0073137575287365
PMS1	0.916356750666433	0.000160063881119032	0.00239168189225987					LOC124900778	-2.5455451244632	0.00615740630272222	0.0180877087513628
RAB39B	3.86779011268155	0.0205260590909926	0.0418420479734696					MFAP2	-0.785866034472458	0.0123456170629358	0.0290599939262234
STOX2	3.58886541673699	0.00841856641276429	0.0223556775650455					FABP4	-0.860433678737188	0.00377287455484372	0.0132553403485333
RAB8B	0.869375211711864	0.000108406472868729	0.00199358538237094					GORASP1	-0.554186993230318	0.00195529080184981	0.00895867346181154
PTPN14	0.835587799173388	0.000354678976495139	0.00358442157293169					HMMR	-2.0906800320525	0.000667358753809589	0.00496294184357622
COPB2-DT	1.76811357767749	0.000122600005835916	0.00211917607685144					SMARCC1	-0.48116646067793	0.00904234989951464	0.0233887504590801
EGFR	0.635954499978282	0.00063868338683931	0.00484568748855062					ACAA2	-0.930999912824831	0.00285525221475911	0.0111700261088492
ROR1	0.909947851808518	0.0106920312263323	0.0263612803500086					EIF2B3	-0.830263364372697	0.000526398952769825	0.00437222564522816
SEPTIN5	2.14390168956255	0.00308587097551397	0.0117343260135253					MACROH2A1	-0.414040780321075	0.000395500760375127	0.0037586720584247
CAPN2	0.860229785907005	0.00636948414956833	0.0185103083633029					OGFR	-0.479099966107915	0.000283281036332571	0.00317436530525039
NR1D1	1.06541787181178	0.00204137947829576	0.00917982834146123					GPR34	-2.07557266367837	0.00153313874592979	0.00777967671604927
PLEKHO2	0.720860650058733	4.72876239670861e-05	0.00138165048322818					ELOVL6	-3.30757464978235	0.00384985956552386	0.0134296460588407
OIP5-AS1	0.730436290113606	0.00197211210754512	0.00899971097719208					ADAMTS3	-1.82223062502513	5.63385814301912e-05	0.00149600200265172
SPX	2.72751588684788	0.00355240353350419	0.0128198336920691					GADD45B	-0.994649633688816	0.00222244685973577	0.0096255862487879
DNAJC12	2.92636679798881	0.00216947400030701	0.00950941430212011					AAR2	-0.634240883752143	0.00427154786984446	0.014338948722418
CLCN4	1.42782146018683	0.00280691619931167	0.0110737905332					SLC6A8	-0.874624046059469	0.00367405282096897	0.0130408107117147
GCC1	0.859251556696383	0.000856219603824399	0.00565261184341832					DNM1L	-0.533419899143623	0.000541253431193026	0.00442536186072026
SLC16A1-AS1	1.6735007617818	0.000649985786464537	0.00490092161134165					SEC23A	-0.455311635769821	0.000627956943406443	0.00480867427882149
PTPRJ	1.13103603852674	2.45425531765383e-05	0.00107837355789431					GASK1B	-0.839601863276382	0.000400783492911122	0.00378181931999413
IFIT5	0.797524894956315	0.00236082974683134	0.00996327511518412					AHSA1	-0.746806482093251	0.000234128224424732	0.00291231383373846
LAMA1	2.05227213960684	0.0021920186279301	0.00954166313765992					RRS1	-1.09230579659373	0.00525726717143397	0.0163240087000879
WWC3	1.06254615928455	0.000375534754733585	0.00366783605471694					LMO4	-0.534584551462035	0.00113791758842306	0.00658585074348765
TRMT10A	1.02957134644042	0.000751050963082078	0.00525539226935403					ATP5MF	-0.925996856421204	0.00132116690530023	0.00710935186061838
LSM8	0.769706718269683	0.000148017584292113	0.00231061623323824					PPP1CC	-0.347578332625791	0.00144391975935097	0.00752144989576847
TTBK2	0.798600165951104	0.000640201719761822	0.00485081320616373					STK32C	-0.693497830151048	0.000423257077055831	0.00390636194901128
DYRK4	1.23655053303633	0.00102462816952373	0.00623344116260597					TMEM70	-0.571661395655349	0.00297566830416261	0.0114430898234301
RAB11FIP2	0.826050959454095	0.00320959753215602	0.0120015873073344					RNF123	-0.458456045170012	0.00174421245580225	0.00841079605886436
ATAD1	0.596096953151413	0.00076194449954251	0.00529254127839906					STAT5B	-0.36012146874928	0.00176526866643477	0.00847918201168166
BMAL1	0.814625466525294	0.000376576929078726	0.00367262544900173					SLIRP	-0.699120794296685	0.00259125414342691	0.0105129603546113
LINC00886	1.24708296817344	0.00169476580262426	0.00827211505664281					NAT8L	-1.2027834365846	0.00592801787057325	0.0176138326000057
FLJ32255	1.29277377327717	0.00215286700417884	0.00946910530518598					ATP5F1B	-0.584773244955746	0.00165871278804146	0.00817427295202626
MOSPD1	1.15061663455853	0.00710735415755933	0.0198946006796457					SUCLG2	-0.611401596315771	0.00202193124985254	0.00913280377254868
NOTCH2	0.585780341960479	2.00322059461884e-06	0.000437868521871875					TEP1	-0.481350855072333	0.000206578046763564	0.00270037071272765
MT1E	0.904118346086479	0.0167608794046302	0.0361185103899992					TMEM120A	-0.482458629200072	0.000385812677267058	0.00370623601321511
IHO1	1.08872543006772	0.00323153643971682	0.0120464920542946					SH3PXD2A	-0.542901925679102	0.0025569536765866	0.0104332410414219
SLC10A7	1.2641744173571	0.000506637267096605	0.00428565000720672					PRKDC	-0.449685325138582	0.00272045851009287	0.0108516695662471
STXBP1	0.581890432239733	0.000337247375700967	0.00348926763547291					CD109	-0.494695923430643	0.00140508821572312	0.0073747912793638
PARM1	1.08491965294574	0.000978361311501324	0.00607055089004846					SMG5	-0.490603128137277	0.00887506820072595	0.0231167280696407
PDGFA	1.74652969825977	0.00088559951438214	0.0057681681414499					RAB3D	-1.19274589901713	0.00313957734364983	0.0118518469135903
GDAP1L1	5.32737830061504	0.0131769281798342	0.0304034391683336					HMGB1	-0.364574511195057	0.000144753427347355	0.00229107585412789
MAGI2	1.02879309338803	0.00407955935131713	0.013930264058625					AHNAK2	-1.00451156133995	0.00756709278960152	0.0208303137718538
SLC43A1	1.15831758530779	0.000123526064489732	0.00212454988208037					ANXA11	-0.492156547268985	0.00565874692688573	0.0171159996380212
EIF2AK2	0.585028953339264	0.000201836832341478	0.0026733057835608					UCP1	-5.07740581328546	0.00300398182214769	0.0115268122240177
EXOSC1	0.990848417933102	0.00128793670912074	0.00702023077433614					LASP1	-0.437085670181891	0.00749163005173828	0.0206841620934789
ADGRA2	0.672529949984722	0.00523252711342179	0.0162688457174601					CCDC92	-0.492658074240263	0.00143895587611331	0.00750464816331156
FBLL1	2.27535517472549	0.00104778701796115	0.00631386225519824					PARVA	-0.372312988203219	0.00368554599215021	0.0130537239144161
EIF2A	0.584859926737108	2.88610775121502e-05	0.00111307972696776					MYCBP2	-0.465098651355012	0.000939540979248983	0.00593850425683435
COPB1	0.532997236136976	0.000129187682237306	0.00217428157590038					MCM4	-0.769080583477563	0.00427228927361828	0.014338948722418
TPT1	0.55652731007892	0.00259403723620871	0.0105173135304588					SLC25A10	-1.42612714165475	0.000440240834497268	0.00399268840866535
HAPSTR1	0.540520474125944	0.000839996986585695	0.00559393288251515					NCALD	-1.38149814747804	0.000776614145174163	0.0053535221791886
TSC22D2	0.70504970843772	0.000795583003251021	0.00540841902794897					CENPF	-1.89302896658536	0.00257682218922578	0.0104891142148691
APPBP2	0.641260356892426	3.35716493227289e-05	0.00116175398898774					SCAF11	-0.490671356079272	0.000847171155081011	0.00561814675025756
ZBED8	1.1995948769453	6.98792589031328e-05	0.00163506103352208					RIC8B	-0.843724623027321	5.40239521466792e-05	0.00147142840010861
PER3	0.665017279926381	8.21967407359997e-05	0.00173305655559126					CDK5RAP1	-0.819211391774273	0.00216472083105605	0.00949439737405962
DNAJC27	1.06322131017154	0.000185970092975549	0.00255272779451651					EIF1AD	-0.894208482984287	0.00217290535637134	0.0095159306170316
KLHL28	0.795567930549183	0.00012404241824658	0.00212918934222857					ARHGAP1	-0.560114806311021	0.00657529236148055	0.0188950404763202
ARHGAP9	3.68753946429078	1.61688539548169e-05	0.000930296620278999					MAPKBP1	-0.556694135553187	0.00434262551579171	0.0144514275210428
MTHFD1L	0.596917208350123	0.000300049968503205	0.00326603972518908					MAPRE2	-0.88133971403028	0.00195683086294708	0.00896063520057548
TNFAIP8	0.815988686234056	0.000175902737670551	0.00248575889821507					COX6C	-0.466736062162545	9.26806616100389e-05	0.00185002455668942
ELF2	0.779217047185114	1.79143929528319e-05	0.00096670542971719					NLRC5	-1.41707488671574	0.000893933877283875	0.00579228900297859
MOSMO	0.841957848364382	0.000132966713288462	0.00220738232381364					PPARGC1B	-1.35035639588837	0.00028829119169332	0.00319725720002369
DSTYK	0.718220948092588	9.37204335861291e-05	0.0018601890197302					HMCN1	-0.813573256181089	0.00972776331905258	0.0246665223191483
ARMCX2	0.891969485065525	0.00233405343890317	0.009907841663873					H2AZ2	-0.562233864096641	0.00148984833375642	0.0076605671688365
UGGT2	0.806878833950791	0.00515718078259557	0.0161173109971039					ICA1	-1.0636767132479	0.0109514843177973	0.0268089355259035
NAALADL2	0.975716550232323	0.000305027200095585	0.00329819016358833					B3GALT2	-2.44887625805871	0.000661026669679937	0.00494273292581717
FEZ1	0.79072993469757	0.000329387870773707	0.00344361796546661					FOXO1	-0.987833091228336	0.00229099034702687	0.00980684712753098
STT3A-AS1	0.79072993469757	0.000329387870773707	0.00344361796546661					PCBP4	-0.675074463890866	0.000976729652890459	0.00606966850935105
UNC50	0.665700062538998	0.00126440778295023	0.00693923421882261					DUS1L	-0.458104942952931	0.00351910843473489	0.0127529830956982
PPP3CB-AS1	1.45439895269514	0.000394573668981043	0.00375399345232212					CAP2	-0.619370828091912	0.00568317807023143	0.0171538400483755
ATRN	0.595361947497954	8.43397271119364e-06	0.000723568186733952					FERMT1	-1.73993670361672	0.00215151764533429	0.00946849235147056
SRGAP2B	1.34310828798	0.00131743479079418	0.00709590267231252					XYLT1	-0.57890453190643	0.0135706552537396	0.0310176141524256
NEK11	1.09318825201023	0.000721220378080398	0.00515760357749737					IMP4	-0.681380414439665	0.00342743880436941	0.01252858028659
OARD1	0.816003933016151	0.000129574328589691	0.00217654621214668					SNAI1	-1.84620787112248	0.0114299148269727	0.0275851529325176
UBE2L6	0.915625739083748	0.00287150028094634	0.0112107318226049					LRRC17	-1.17521371971173	0.00138298911686139	0.00730406218944083
GCLM	1.74123041904644	7.03530969896054e-05	0.00164144426145934					AZIN2	-1.21063707349482	0.000762618420413747	0.00529296418155329
ARHGAP5	0.625109073213589	0.000113768560867265	0.0020315982513505					ADIPOQ-AS1	-1.47483864270593	0.00705833746743255	0.0197991181591334
AAAS	0.678242507247998	3.0983132998534e-05	0.00113368433490332					DNM1	-0.983049481164941	0.00755476859008346	0.0208063387581437
LURAP1L	0.920894974168506	0.00194352943889008	0.00893526793151063					GTF3C5	-0.462151261419832	0.0100877020653549	0.0253300042554238
TCF7L2	0.733050729035693	0.000915586964859881	0.00587319269605255					SNRPA1	-0.765456878426549	0.00178670909880325	0.00853468678233321
FAM161A	1.21333055972193	0.00171094971431324	0.00831541786286546					PPA2	-0.524540283682754	0.00417411019507374	0.0141358177777081
TMEM170A	1.00004510764626	0.00303373676760082	0.0115899483413564					DHX37	-0.760327441645609	0.00200650503933717	0.00909882589791868
ANKRD12	0.780845254764793	3.2380883154718e-05	0.00114909554599156					UXS1	-0.67424807401489	0.00140233346698414	0.00736357261327781
LUCAT1	2.44961225713294	0.0115280463396499	0.0277294243296001					SDHC	-0.664758282394184	0.000823575970936206	0.0055143504715496
THBS3	0.883357682700973	0.00168602878664267	0.00824702505602599					VASH1	-0.996538684065534	0.00711350592345288	0.0199053670857534
BBS10	0.806556728622582	0.000204528301088479	0.00268685355924469					SFRP1	-0.937827565354811	0.00591905705705401	0.0176042503033429
VAMP4	0.725027502048862	0.00025226776106644	0.00302466334481179					EIF5A	-0.579061575342506	0.0101579060472416	0.0254470798815855
STRIT1	5.61228952856091	0.00390906340811396	0.0135491182118249					FCHO1	-1.98521949797029	0.00207441713546723	0.00926805565206936
JAZF1	0.832840453343305	0.000559330646468649	0.00449490802682394					WDR55	-0.525268909286009	0.000674904848243692	0.00498935302965773
TMEM106C	0.991425254938893	0.000521454311773153	0.00434788655514187					DYNC1H1	-0.421918166254254	0.00532308505424408	0.0164554502913316
GALM	0.808646998635027	0.00117163545138685	0.0066914986178885					GFM2	-0.552301945819362	0.000236715911463319	0.00292071205028708
LIN52	0.912053834324585	0.0020157771199769	0.00911896542100238					ABCB10	-0.705147580093718	0.00142176632585819	0.00743746165250509
CDK19	0.874106644146353	0.00394135963686607	0.0136064370670538					THSD7A	-1.79007950068532	0.000123311917153258	0.00212454988208037
PBX3	0.860859933642934	0.0021847947173349	0.00953217208617328					HDGF	-0.589449145689734	0.00229825191498365	0.00982834885856617
ACVR1	0.750634634326162	0.00226465362583895	0.00973755946488721					INSYN2B	-1.97340752753877	0.000754482998535857	0.00527466089826606
GDF9	2.56263204864374	0.00849582576947586	0.0224681763414929					ANGPTL8	-4.55956662823299	0.0191534127376473	0.0397812281878391
MESD	0.681009581014569	0.00101913482441924	0.00622087158152891					TPM3	-0.497140882098539	0.00580062767053299	0.0173837623420277
DIRAS1	1.12031514931768	0.00130972749838016	0.00707866361561501					SMARCB1	-0.561717040386794	0.00168814931403317	0.00825338685014856
PLAAT4	1.61570057249993	0.00126253378055916	0.00693650439793051					KIAA1671	-1.42140293370108	0.00440131206165455	0.0145932904532739
FAM171A2	0.829144985576183	0.001361083440832	0.00725183241477538					RRP7A	-0.546829948159974	0.00775945626659734	0.0211574752584246
ARHGAP21	0.867543082498596	0.00397980651854218	0.0137090163499275					NOP58	-0.561230877496139	0.000271964343085786	0.00313282478872501
IRS2	0.750524161476873	0.00218034128461779	0.00952596075766079					DDX55	-0.651140077987892	0.000289643130105248	0.00320612664785732
SPAG9	0.786863660043413	5.36400226178699e-05	0.00146557134336125					DYNC1LI2	-0.329382500963731	0.00697207235294366	0.0196331738937426
ETS2	1.13084026401219	0.000477470575031254	0.00417169261174567					ADRA2A	-1.52935522167939	0.000795518142844378	0.00540841902794897
SEC61A2	0.945887817918528	0.000121397469583642	0.00210894517582529					NDUFAF5	-0.909119111024044	0.000600694796397765	0.00469357363990797
AKAP3	1.50981254047193	0.00134248051681204	0.00719266322193928					CIT	-2.04403269237209	0.00630781666873869	0.0183805406449059
SNW1	0.613913739025484	0.0008789289796722	0.0057454739571861					MIR3945HG	-3.24177279874025	0.000698297684537883	0.00507575553688913
ARL5B	0.764383045623969	0.000525750484727097	0.00436894098665424					ITPR2	-0.852884796029622	0.00630505431387755	0.0183756418383186
ZFAND1	0.735172687667941	0.000638985759864394	0.00484585248192286					NDUFA3	-0.564528897377048	0.000193660402656008	0.00262284535926584
PIGL	1.0313754095874	0.00483871666711425	0.0154760065582013					ZWINT	-1.82749716248125	0.00587241013616733	0.0175360571361951
SLC24A1	1.1993242646301	0.00624690851422894	0.01827712914668					DMAC2	-0.62593850948676	0.00278852157628736	0.0110364864953771
DNAJC27-AS1	1.97067771515506	0.00428620636763559	0.0143521837417745					EME2	-1.22436860020379	0.0018523093576742	0.00870362601920196
RNF213	0.750785109217294	0.000254992350610173	0.0030386107838071					SLX9	-0.773520194127008	0.0046094427923121	0.0150277061514013
CDKL1	1.41886374148926	0.00641245261996202	0.0185807882211246					ANKRD1	-2.4928603999456	0.000549548701626304	0.00446140844615524
MIR137HG	1.46875017992958	0.00353845824753423	0.012793571402517					CHI3L2	-0.673692611136314	0.00487679502696993	0.0155517075763096
ZNF365	2.35416350310866	0.0121593454964425	0.0287683075787601					DDHD2	-0.467603461377719	0.00312205500159395	0.0118020240296682
GNA13	0.840584564359185	0.000302870816731117	0.00328653777640205					SORT1	-0.489769391693512	0.0007019762282196	0.00508035436248786
VMP1	0.565311358819826	0.000826503001495444	0.00553180381000904					HGH1	-0.812343312050942	0.00016043034858109	0.00239239411741925
ISG20	2.2293609050541	0.00533274079740731	0.0164733037727423					MEDAG	-0.990298835186493	0.0140411454266986	0.031765033306463
FBXL3	0.676017820543825	0.00214285532301283	0.00944431488458028					SH3GL1	-0.427174357060113	0.0120431327054243	0.0285660460930311
ATMIN	0.603497584263373	7.84911736191679e-05	0.00170613124150744					TAGLN	-0.919377028149036	0.00137988680940279	0.00729808080813683
NHS	1.03930169760954	0.00585376327344261	0.0174974526927137					CBR1	-0.556808101019842	0.00413141853460826	0.01404080599402
LIN7A	0.66750612243183	8.27469670470513e-05	0.00173747406938644					TNPO2	-0.365640274343287	0.0105203695321796	0.0260602124633018
CEBPA-DT	1.14269983776269	5.37168936836183e-05	0.00146557134336125					SPRY1	-0.855596869967883	4.78405067516169e-06	0.00059432364790426
SLC12A4	0.621911304696051	0.00413555026236038	0.0140465542742799					OSBPL1A	-0.430862482205566	0.000396147820251661	0.0037606549888657
NIM1K	1.70610071071819	0.00158093382847013	0.0079451587165373					RBM14	-0.578181750665399	0.00210591879656071	0.00935343124063599
AP2A2	0.620688072062961	0.00766332247560206	0.0209906992021772					NRAV	-1.06977863487663	0.00450650745960358	0.0148112620503302
SARM1	1.15945676341142	0.000264631590706619	0.00308013287227525					MCTP1	-1.9460470847015	0.00590587980214038	0.0176000251337295
SH2D5	1.39786776133487	0.000313943764744702	0.00334359501681315					NFS1	-0.865322596543996	1.44714650204101e-06	0.000403053641891036
HSPA9	0.691157210353921	0.00081117513106439	0.00545670906241523					PFAS	-0.828119876837886	0.00783373912923848	0.0212918524188116
MFSD14B	0.650430552089647	0.00156321642644002	0.00789287171104277					CRYZL2P	-1.03771610911594	5.56923902186866e-05	0.00149045705309661
ATF6B	0.66755417533914	0.000528026224939856	0.00437648254202725					KLF15	-0.781967806830332	0.00345811063557282	0.012592714984199
ZBTB20	1.11352222398244	0.000395456685660801	0.0037586720584247					WDR4	-1.1240594449054	0.000471209584321544	0.00414834463726808
B4GALT4	0.758784844437377	0.000279934495864298	0.00315563309793698					DYSF	-1.66125234155139	0.000371487702836412	0.00366353492437416
ZBTB7B	0.773178916212759	6.27826878600969e-05	0.00156893119242859					RBM19	-0.589368950218012	0.000669426509354258	0.00497043374873713
SLC2A1	1.01623428510696	0.00591873751851531	0.0176042503033429					VDAC3	-0.596603264694533	0.00372533078745411	0.013156894028495
ULBP1	1.75756989082113	0.0170928411169084	0.0366202457080364					PLA2G2A	-0.826943596710217	0.00994077634621531	0.0250631224918157
ENTPD5	0.691960941746486	0.00317595004375423	0.0119274261321331					PRPF39	-0.743807553712325	0.00722080063225665	0.0201240776820219
MIGA1	0.803305858311427	0.000548056213977219	0.00445356927198053					ACOX3	-1.0425313583816	0.000123282341945603	0.00212454988208037
SUN1	0.665554186691007	8.21303053089106e-05	0.00173305655559126					NEUROG3	-3.72541669306799	6.89661763781541e-05	0.00163357037853993
BCL2L13	0.58530272648275	0.00230083019646962	0.00982834885856617					LAGE3	-0.709999983752509	0.00448203144036023	0.0147532822935838
OGFRL1	0.600258728469369	0.000698639843612432	0.00507575553688913					GTPBP6	-0.528040075396917	0.00935898778238952	0.0239565670065672
WNT5B	1.15390472337904	0.00174374775620154	0.00841079605886436					PDE1B	-0.992122568966832	0.00175222225061156	0.00843528682006144
SH2D3C	1.22864101635355	0.00089020747487185	0.00578331856161433					CD302	-0.677472784752759	0.00412515980448146	0.0140305809540646
LINC00856	2.87491229291861	0.00376673260170117	0.0132409878835215					RUVBL1	-0.857318240525042	0.00820970432120888	0.0219927356839334
LINC00595	2.87491229291861	0.00376673260170117	0.0132409878835215					GATB	-0.628029433286608	0.00214617758675455	0.00945413126736672
DAD1	0.564146500250221	0.00372580564045288	0.013156894028495					RFC2	-0.974766803284625	0.00689763510761726	0.0194940037705949
DGCR5	5.01202483976054	0.00451894564014021	0.0148323804056151					CEBPZOS	-0.375477830819406	0.000485306574823438	0.00420907781720297
TOR1AIP1	0.612436790682478	0.000706809367061302	0.00509823899348979					GRB14	-1.8672657103838	0.00106988682521647	0.00638383057976435
MTSS1	0.887911137842018	0.00115185817017928	0.00664295242363247					CSTF2T	-0.543774329736571	7.46525240744287e-05	0.00166444201698961
RAB31	0.788004232298225	0.00062009266319767	0.00478025004825775					SYNDIG1	-1.6885872410515	0.00904617119367744	0.0233900459175372
NBPF11	0.996134325651267	0.000903207807095436	0.00583163914135632					EEIG2	-0.847856868875885	0.00178044557345645	0.00852126778338303
NXPH4	1.20936628325822	0.00458841676504336	0.0149868588842596					PRKAR1B	-1.14810289060099	0.00255981456306466	0.0104424469347981
LINC00629	3.80061314638689	0.0116180654501401	0.0278911099948588					MINDY1	-0.810241920803909	0.00474953413581416	0.0152955903501005
FBXL7	0.975057846633154	0.00301233256620268	0.011541370923716					BIRC5	-5.79124144287947	0.000516961270824369	0.00432807849591702
LYRM1	0.744587436158022	0.0117662391330715	0.0281217186643432					RAB13	-0.555010896326025	0.00200619469724522	0.00909882589791868
PRRC1	0.640406328918382	0.000782890159507565	0.00537105573078134					ACSL1	-1.0625331776135	0.00675930164750127	0.019232100980236
EGR1	1.18407949152799	0.015575211193206	0.0342266157908222					ZNF672	-0.549633501097322	0.000904054188805615	0.00583163914135632
IRX3	1.27703873469634	0.00338499841558625	0.0124351710379281					DAP3	-0.533370209603275	0.000263269252481945	0.00308013287227525
FAM76B	0.953155277353789	0.00642007881680302	0.0185916352521473					CKS2	-0.779429993000083	0.00249403329700676	0.0102693063833663
PTPRU	0.752920760630125	0.00193601738843397	0.00892052604616157					ATP6V1A	-0.404375382157027	0.00159844564858272	0.00799811654658815
LOC105374174	2.87456464376519	0.00752006204963909	0.0207433991706697					LYPD1	-1.6301270367212	0.00109946371770049	0.00647528631557029
FBN2	1.0114162320736	0.0140365435273024	0.0317629450438288					RPL22L1	-1.09127009553441	0.00982007755858887	0.0248515217462577
DICER1-AS1	1.72221905575894	5.17761934840415e-05	0.00143241594515678					TOMM22	-0.653404858571359	0.000559814621484689	0.00449507009274238
NFKB2	0.897106791342935	0.0148090089802521	0.0330134220334357					PHETA1	-0.82923260307771	0.0163093989576004	0.0353940808344658
CEP290	0.802351652618826	0.000136090630027067	0.00222118430936427					NAA40	-0.633851597596862	0.000799164841325088	0.00542025863315068
RDH10	0.746372579001053	0.00115592178143489	0.00665792439019935					ENTR1	-0.541573749083139	0.00754461307365921	0.0207816842488351
ABHD4	0.577307686492662	0.000578197344082269	0.0045820613756827					RHOG	-0.498574075645517	0.00220064014206878	0.00955654699052616
ZSCAN26	0.929119171487485	2.62336902994155e-05	0.00109776840158114					G0S2	-1.67901012396065	0.00641577593885542	0.018585408306015
EEF2	0.497296847117047	0.000865472335009054	0.00568898982905837					SMARCD3	-0.747889755169629	0.000140696113461267	0.00224957452523071
SRP54	0.589128456946799	0.000231824178662472	0.00289244213666443					E2F4	-0.629375557457796	0.00967908463176596	0.024575567331471
NR2C2	0.813815442850202	5.91210932828868e-05	0.001523959976356					TBC1D9B	-0.277802345137367	0.00239037583314296	0.01001464114955
RAD51C	0.817620685421796	2.27234244339631e-05	0.00106465343922001					NPR3	-1.41423341014229	0.0192280870295496	0.0399061280587689
TAB2	0.608587153333848	0.000579876787590978	0.00458443914001054					SLC43A2	-0.477405058059857	0.0029029258685456	0.0112747916999652
KCNE4	1.43120274175898	0.0152148351406988	0.0336478427669852					RUNX1	-0.679136792319447	0.00843157837718153	0.0223719261550662
LNCOC1	1.75401999236222	0.00208077026037335	0.00928442916178991					LOC100506403	-0.679136792319447	0.00843157837718153	0.0223719261550662
UBL3	0.577371299662918	0.00252679686614152	0.0103517742074808					COA3	-0.940730736798851	0.00119873233400896	0.00676240115768267
WDR35-DT	3.05873214992155	0.00057927223141845	0.00458443914001054					OBSL1	-0.507088500636359	0.00202346922863024	0.00913497167058486
CPT1A	0.815525337590956	0.0111789210787579	0.0271577953275172					SUCLA2	-0.587415962766323	0.00131409290668345	0.00709117384769054
DENND4A	0.689011609508966	0.000874619646152862	0.0057271018797383					EIF4A1	-1.24356399036057	0.0013330410389902	0.00715540959318708
ZFHX4-AS1	1.95750639606929	0.000643641807670626	0.00487217130503991					DCAF1	-0.54530153029532	0.000165578863575039	0.00242306425102862
ICAM1	2.22999519752179	0.00591394455392009	0.0176042052330791					SERPIND1	-2.79771841430462	0.00537755084069905	0.0165791015742173
PTPRM	0.521513132411809	0.000502002179337405	0.00426813078916707					ACAD9	-0.526592783611641	0.000162146339965274	0.0023973135309191
BTC	1.89491441377694	0.00117386810263762	0.00669651615340155					TNFRSF1A	-0.418451842072445	0.00445445611092915	0.0146933234237869
SAMD4B	0.532807245040757	0.00191702851434091	0.00887248683614012					RREB1	-0.571561719495347	0.00469565222159333	0.015197079142386
BOD1L1	0.67933209039973	3.74821393939573e-05	0.00122816239668853					EIF4G1	-0.293072292183435	0.00372749748228254	0.0131583241382589
CAVIN3	0.701228390710675	0.000499870824354465	0.00425981099656527					EFNA5	-1.39441497978141	0.000306820398701415	0.00330722512158305
KSR1	0.851883271194108	0.00432623318881935	0.014427200166589					ANPEP	-1.72471225190473	0.00992709698511481	0.025032288367255
PCAT6	1.32773162916401	0.00013776069905239	0.00222971128027728					CFLAR	-0.347898306395919	0.0033040201140458	0.0122406821131394
DLG1	0.555302370763011	0.00486707449319515	0.0155294628960097					CRTC1	-0.726115127374352	0.0134034289788613	0.030754160441748
NPAS2	0.840726757274389	0.00020550449278787	0.0026924518827473					SPRED1	-0.583908875962754	0.00314623353531019	0.011857084392784
HIVEP1	0.765711385747322	9.17192726303304e-05	0.00184163767416342					URB1	-0.471838195051926	0.00196346136447973	0.00897868503974924
ARMC9	0.967011828045577	0.00192221761122899	0.00888221934993369					ADRM1	-0.642159674227476	0.0183603436056705	0.0386406353909467
SPACA9	1.04426722712974	0.00176803811762102	0.00848765999297861					TCTA	-0.48087098895835	0.00464544706850854	0.0150920385137984
ARHGEF28	0.881077027983798	0.000747189044386186	0.00523851417720693					AURKAIP1	-0.413602802508931	0.00117774463216368	0.00670925938964109
LRP12	0.634624499936243	0.00101915946862088	0.00622087158152891					DZIP1	-0.571861143275275	0.0018153308499069	0.0086118497571957
PTPRH	1.78591536784119	0.0118439843924522	0.0282674301056103					PDE7A	-1.01066834616943	0.000614066579394325	0.00475008836020409
VPS37A	0.686401196509971	0.000150574793565614	0.00233614154114198					PRPF4B	-0.439114748258833	0.000763130761196751	0.00529439211906207
ACAD11	1.16392817632988	0.000429790668839107	0.00394136656923571					SUFU	-0.603987774550708	0.00763554562803445	0.0209452902152341
ECPAS	0.499699612711993	6.07692084975887e-05	0.00154091437934855					MXRA5	-2.2206182322151	0.00549618016429629	0.0168126008132771
HDGFL3	0.690827901533003	3.53255999866879e-05	0.00118447079722355					MAP4K2	-0.734521097350361	0.00242442519736708	0.0101098706370767
TMX4	0.604408785665416	0.00072652776337819	0.00518416587521264					CCAR2	-0.478469339003251	0.00254803397615421	0.0104017613948537
C21orf91	1.01776900532472	0.00554470848496175	0.0168920553676316					PRKACA	-0.519862074370006	0.00175864457689146	0.0084614863621515
EMC1-AS1	2.4170397496052	0.000358624148626323	0.00360461105848623					GM2A	-0.585551349857684	0.00182068007347145	0.00862605837723378
PREPL	0.493696534130757	0.000153433422215658	0.00236139780286985					TMTC4	-0.808538663583379	0.00298359097378281	0.0114691144199996
AVIL	1.46368975729431	0.00237996352097884	0.00999202773650926					RBP1	-2.23380560489149	0.00205431346787036	0.00921484282487493
FBXL4	0.680358674543795	0.00112698624603655	0.00655687280881373					EPHB4	-0.644376183248276	0.00793068083560318	0.0214751445302173
BUD31	0.564034979568167	0.000388184274377263	0.00370750334620939					LOC112694756	-1.20913971196115	0.000736736163604721	0.00521162519333434
IDNK	1.71181453189863	0.00235677583948839	0.00995275255472865					NDUFAB1	-0.676754401918819	0.0102762507917163	0.0256234281484428
NCKAP1	0.563131895076922	0.000278074721083512	0.0031445935060053					PPP2R5A	-0.828151563488151	0.000450094657907496	0.00404413742540691
ERMARD	0.71732021655326	0.000476654650486612	0.00416840881878972					KIFC1	-3.69735267040501	0.00166944777622226	0.00820357801092661
HERC6	2.89557833192546	0.00552575813866678	0.0168556416299165					KCTD2	-0.576683700336329	0.00245876268686519	0.010196425090487
DUSP14	0.695236973837346	0.000411579161886629	0.00384170214457206					PLAU	-1.29756147116923	0.0041504542875165	0.014083325729384
MDM2	0.839079672980409	9.04595281022348e-06	0.000736818458145938					JMJD6	-0.761073018376089	0.0041351946758651	0.0140465542742799
TRIM24	0.754017837142636	0.00236099848108255	0.00996327511518412					POLDIP2	-0.436342360724028	2.51666817947499e-05	0.00108728579699748
CIR1	0.705256231216662	0.00495700771892525	0.0157277130941321					RPIA	-0.606279632245612	0.000989033216511835	0.00610019300958225
RAB27A	1.19850638754578	0.00166988514642153	0.00820357801092661					UFD1	-0.452485379718581	0.00246657848354469	0.0102116704037041
TUFT1	1.22839995208267	0.00228354456369577	0.00978953513552595					POLR2A	-0.509983698437616	0.00338638805197574	0.0124364417017263
SMAD3	0.86523514175612	0.00166079836211173	0.00817627199807344					GLRX2	-0.645744062560779	0.00567661483762188	0.0171400218597752
PHYKPL	0.613527857558943	0.00501081578175652	0.015832894221294					SDHA	-0.633473045497481	0.00773104701931366	0.0211033385914493
RSL24D1	0.648216189702607	0.000257904794138678	0.00305452673881118					UNC119	-0.570772284150896	0.000594073566424928	0.004663721229134
LDB3	3.10603935405082	0.00568524236224578	0.0171555944263298					TBCD	-0.47157133822078	0.00266909600171318	0.0107235806788234
WEE2-AS1	1.84596267811023	0.0012708030048174	0.00695758601369275					LDOC1	-0.971917242991675	1.27331277267408e-05	0.000820431528303582
RAB12	0.60416859009727	0.00190684630541328	0.00885002818655369					ADCY5	-2.01796354960896	0.0127292283781651	0.0296837698358076
APH1B	0.8652216432081	0.00137737271478471	0.00729361301407619					MRS2	-0.619044854184907	0.000249645494761568	0.00300588035842479
PARP6	0.589274844599713	0.00192392569549865	0.00888487884050789					RCOR2	-1.18418403789254	0.000156632059655966	0.00237882357619984
ZBTB5	0.873957343469562	0.00211669921205114	0.00938171509078519					TEK	-1.31424347794704	0.00340191370725491	0.012474887640025
VLDLR-AS1	1.68791718442628	0.00114957264953842	0.0066368507229119					INHBA	-1.33154327979862	0.00371100126281818	0.0131207145385635
CFAP70	1.1669818793671	0.000159632141083822	0.00239074398285814					NAA38	-0.687647632413182	0.00124154636969747	0.00688030253913217
P2RX4	1.31854318659037	0.0153827681717888	0.033911909326132					TLCD1	-1.14374890100409	0.0032048978421596	0.0119892062258258
RFTN2	0.956917245182859	0.00552581580188543	0.0168556416299165					MTA2	-0.468449711177721	0.00802291278482259	0.0216381349642335
TMX3	0.509645693932127	0.000189537319935225	0.00258643964862127					CD9	-0.821790229351738	0.00113076020787965	0.00656551902639522
SLC38A4	1.69392608150879	0.000633541173756842	0.00481937840900138					HOOK3	-0.465053010309855	0.00778721123579937	0.0212130562580507
ZEB1-AS1	1.63380777008872	0.0189437462624628	0.0395216395385053					MRPL34	-0.691566249366136	0.000248530333182043	0.00300477273517979
LOC105373429	6.2100565456496	0.000646365680509667	0.00488465758032426					CENPV	-0.795814762442691	0.000228805684964674	0.00287137831974563
WASF3	0.738350031291204	0.0119581832728667	0.0284505247665833					FAM98A	-0.752690146321156	0.000951489626799431	0.00597124553892099
FAM91A1	0.549636430003041	0.00078244062827214	0.00537010523410307					RASGRP3-AS1	-0.752690146321156	0.000951489626799431	0.00597124553892099
NPR2	0.587871863832878	4.72879057239435e-05	0.00138165048322818					COASY	-0.515543893152542	0.00176921216674118	0.00848765999297861
HLA-A	0.496692155773657	7.96102950023662e-05	0.00171480709139104					ABL2	-0.510143769830684	0.000260169614864561	0.00306872193270576
ST7L	0.821812076599305	0.010845250545667	0.0266319377734041					CCDC106	-0.683370806200385	0.00129838501803954	0.00704060889931531
ABLIM1	0.887771632908607	0.00216974127579067	0.00950941430212011					MRPL28	-0.469932662869346	0.0038596984961503	0.0134319374509318
LURAP1L-AS1	4.66779166227858	0.00441299178679463	0.0146151787829631					ZNF738	-1.14646693793299	0.0055803277438165	0.0169630053497933
RBBP6	0.660669003657071	0.00156025988197665	0.00788564445708622					CAPZB	-0.334271142293411	0.00316003793467921	0.0118909424833386
ZNF383	0.870078952070647	0.000430473555106471	0.00394136656923571					HPR	-3.09526486886192	0.00214138168163896	0.00944431488458028
HLF	4.24463017147987	0.000962942123826516	0.0060203057908169					RPUSD1	-0.743776887092897	0.0202596445832661	0.0414408366102628
KDELR1	0.52367927804199	0.00128151789394926	0.00699407427076987					CAVIN2	-2.62251331456223	0.000662605840022152	0.00494676941007459
TNFAIP6	1.51250708760479	0.00803011722096547	0.021649346474884					PSMD7	-0.392310755123974	0.00129807776512648	0.00704060889931531
NCOA2	0.639802537899625	1.15293530760299e-05	0.000815937987364283					HROB	-1.39325174737972	0.0157813908952734	0.0345215426880646
PPP1R2	0.679280186079193	8.34744882387593e-05	0.0017437327519969					PRKX	-0.665227934193185	0.000527223985150652	0.00437620870665558
ERRFI1	0.760521546104537	0.00404641182049461	0.0138665289375473					ARHGEF40	-0.562335188765378	0.00231841333998047	0.00988014845873217
RBCK1	0.570590408580481	0.000782231687524571	0.00537010523410307					KDM2B	-0.705701436806335	0.00438135514749952	0.0145438755645947
PLEKHA3	0.661082435757457	0.000208111472601072	0.00271220295009457					PHRF1	-0.482139065907553	0.00126699918000944	0.0069456875333059
CLIC2	1.38052532790706	0.00393471546450761	0.0135970915831734					NR2F6	-0.850400328968584	0.000209055330410236	0.00272039747213561
NPTXR	0.903211060944375	0.014606492227758	0.032705511902091					LOC105375587	-0.622858745698558	0.00162210625939535	0.00807456590783367
ZNF226	0.74706040569139	6.61533597758878e-05	0.00160726405729258					SYNE3	-0.595123291766974	0.0139021976596381	0.0315416041501289
IL21R	1.86315056812323	0.000201424279031934	0.0026733057835608					LINC01140	-1.23157543583986	0.000111628834221663	0.0020167848916238
ARSD	0.773226612745326	1.44445165453544e-05	0.000887643813897435					NSUN2	-0.408419097688895	0.00141762336015077	0.00742253492513145
DIPK2A	0.862239017813017	0.00520866210069345	0.0162254039537762					ABHD11	-1.05071291134408	0.00376234015437096	0.0132371821079213
ARFGEF2	0.507954399536321	0.000108090981581626	0.00199358538237094					LSR	-1.20472188654155	0.000346098509057663	0.00354053853934106
IMPACT	0.618997403057614	0.000133371393794199	0.00220738232381364					NDUFA5	-0.545938690015194	0.00140252434127118	0.00736357261327781
SLC35A3	0.758038163299723	0.00199368044878387	0.00905493792467121					PARK7	-0.441534530288304	0.00442364509664002	0.0146420363290741
RGS5	1.9133130197025	0.000270491192128072	0.00312640020459675					PDLIM5	-0.369684090616051	0.0215150951253383	0.0433262580319932
SAMD9	0.914819059689143	3.95450819220373e-06	0.000550697156959468					PSMC4	-0.502375751957817	0.000943668697512768	0.00594901078773992
AJM1	1.53057913977163	0.00209633134685696	0.00932735112020768					NDUFB1	-0.684216165888628	0.00599644412796185	0.0177549034982245
LRRK2	1.16694593972509	0.00309842061136035	0.0117591610153268					ACOT13	-0.642417647289094	0.000252685063040093	0.00302591239152312
LOC100289495	1.4542443618482	0.000249434366710789	0.00300574504142492					SDHD	-0.786861919175624	0.00682942859963556	0.0193550915901045
WBP1	0.802381717256164	0.000233954313387506	0.00291231383373846					PREX1	-0.47486793056752	0.00258679629213959	0.0105078330681408
ZCCHC8	0.823541803332207	0.000989144106256097	0.00610019300958225					POLR2F	-0.691972908849423	0.00996606896459652	0.0250977372077316
PPP1R11	0.516933678973329	9.84998036500523e-05	0.00191326727719809					FIS1	-0.463698433335668	0.00185586409410329	0.00870665974449096
CALML6	2.08209359465348	0.0028340274228673	0.0111172161603981					HELLS	-2.03621792888348	0.00163422638739991	0.00810265802965742
KLF12	0.809796567410825	0.000705729306787929	0.00509318214163567					ADAMTS12	-0.942732179205506	0.00636086550020759	0.0184914857672701
HEY1	2.45442058706176	0.0171231828174521	0.0366670536820143					PCCA	-0.843894049986144	0.00163014964738168	0.00809589419355388
FLYWCH1	0.716852079285799	0.00917589239226586	0.0236385662881765					ALPL	-0.38793210350593	0.000720774347383651	0.00515760357749737
FSBP	1.76564302783704	0.00106669660105026	0.00636996381309439					B3GNT2	-0.513108308281112	0.00951548637096835	0.0242529031223441
CBS	1.3247537678356	0.00124653882895122	0.00689173405480003					SGIP1	-2.15989158509473	0.00679079046524807	0.0192867384463657
LOC102724560	1.3247537678356	0.00124653882895122	0.00689173405480003					SOGA1	-0.557946315543407	3.25420918672855e-05	0.00114909554599156
RAP2C-AS1	1.99048101704043	0.0131700495772421	0.030398699965093					OSBPL11	-1.03182636426374	0.0082756253377433	0.0221068523416211
FBXO4	0.930413040614658	0.000365006371246187	0.003626542013049					AP3B2	-1.89972761232531	0.00203593049356281	0.0091672614766213
ATP6V0A1	0.54277875070176	1.7158613426662e-05	0.000959824254379858					LANCL2	-0.620559189440564	0.00358335938622987	0.0128696859154362
AKR1E2	1.37117509095556	0.00269198288325049	0.0107765933088721					TEFM	-0.874839735267308	0.00347191530579681	0.0126243490209516
HIPK1	0.531603350705839	0.00522747455651751	0.0162615800111591					CASQ2	-1.8081947330417	0.0051292158877807	0.0160655938424395
DUS4L	1.34190097412144	0.00406948785202729	0.0139097221355517					ATG9B	-1.08805448095727	0.00268936564304304	0.0107749340891107
TNKS2	0.533343858045384	0.000181564152290226	0.00253251194002231					TUBA4A	-1.47543303212657	0.00847464774832451	0.0224409841701811
FAM111A	0.685650301097994	0.00551385265185573	0.0168399730442598					PFN1	-0.544032975265162	0.0120520733309286	0.0285774901585165
UBN2	0.905948696855832	0.00804428829944114	0.0216740162825323					HMCES	-0.565152469501042	0.0101780865141444	0.0254697907053188
CCDC167	0.953733524739231	0.000488285365345541	0.0042179648268068					BUB1B	-3.41117757106781	0.0106069741864517	0.0262108228751643
KIAA1549	1.01138481133502	0.000396726690566943	0.00376140700508004					MTG1	-0.74191090004284	0.0034420930575662	0.0125562831986241
B3GALT9	1.13018449073737	0.00121849327716978	0.00681377652531341					ARL6IP5	-0.335310252765635	0.00362826325084526	0.0129555107145567
TMEM123-DT	4.45357041812005	0.00266007099144806	0.010694786002404					SQOR	-1.06550877578218	0.00439070632291755	0.0145661806526306
NDUFA4L2	1.49694993965044	0.00396848628417454	0.0136782078153944					TCP1	-0.749941030980921	0.00116862149948539	0.00668912867933141
KLF2	0.847143524084628	0.000601536992087595	0.00469576953370167					NEK8	-1.28647423544867	0.00306275075972889	0.0116698102645628
TPCN1	0.678404970042837	0.0014790161565291	0.00762833064245655					UTP4	-0.479331787380016	0.00879176313847374	0.0229974066433897
METTL25B	0.751793453603676	0.000987256966879824	0.00609726513021488					DPT	-1.53142864115299	0.0153288306012885	0.0338359001435575
JADE3	0.89684525229206	0.000693375252868198	0.00506133411394434					TIAM1	-1.35202431496152	0.0101642326324024	0.0254555430161457
PHC3	0.579239398458305	0.00084104378565741	0.00559874483066005					ORAI1	-0.683586805659251	0.00184228556513875	0.00867986558844448
MAP3K2	0.655641406638741	0.00050266715914186	0.00427168135042404					FUT11	-0.865323454453061	0.00293984621934297	0.0113543423206474
UBA6-DT	0.819829917834648	9.34537017753519e-05	0.00185916880444329					ENDOG	-0.970420841920077	0.00425182119864876	0.0143064007128345
CRBN	0.59703027916561	0.000651341086758215	0.00490294589631249					GAMT	-0.62761315182873	2.31821689336764e-05	0.00106465343922001
CEBPB-AS1	1.66270420955337	0.000113766542403192	0.0020315982513505					LMNA	-0.343352335034118	0.00863876020424912	0.0227157166448871
NEMP1	0.985988602617995	5.93570372970378e-05	0.001523959976356					MCM5	-1.16724340030018	0.00376047843205276	0.0132350947361451
EPSTI1	1.52018090263362	0.0156007735928127	0.0342435691369886					CCNA2	-1.59831810645708	0.0201207028895423	0.0412380641958427
EAF2	2.08206775250289	6.24298118588026e-05	0.00156691568485146					CYB5R3	-0.407773259320288	0.0159535390249408	0.0347879418970423
NUDT18	1.09399921848451	0.00281242200574667	0.0110802882033387					TNFAIP8L3	-1.11959947613465	0.0011127296168404	0.00650869704709201
SLX4IP	1.15505452212078	0.000204342950827581	0.00268685355924469					DOT1L	-0.619444667564481	0.00619067292446039	0.0181525793954121
FCHO2	0.728962421432157	0.00473589960588866	0.015283033899175					COX6B1	-0.584992282183605	0.000364364583337684	0.0036243361895594
ADSS2	0.680358846558751	0.000512569068027617	0.00431053229638923					GEMIN5	-0.556312354552556	0.00141546890550047	0.00741800214269566
RAE1	0.684988118809196	0.00697302846249268	0.0196331738937426					DCAF5	-0.453600642325629	0.0011901936493261	0.00674628064964287
FOXC1	0.816046058511412	0.00112836204077833	0.00656266612332778					GRAMD1B	-1.05562193746983	0.00053113300440235	0.00439075784663062
TTC3	0.467761239469133	0.000145236915669657	0.00229107585412789					AASS	-0.621489834666785	0.00664825180689597	0.0190195513918952
POLD3	0.646152296030355	0.000595605860402713	0.00467013000445957					CDK14	-0.676427619400723	0.00491675660548027	0.015653000146961
OAS3	1.47515302399069	0.00245140034876801	0.010178115225421					JAG1	-0.918808609608063	0.00105321848694329	0.0063252929298566
PDZD7	2.04325668682037	0.0149249451431476	0.033173375303369					ANXA6	-0.505594465227621	0.000385799883835593	0.00370623601321511
TBC1D22B	0.852292271183907	0.00170509176764617	0.00829906498586156					GCDH	-0.674729566119282	0.00724396351545637	0.0201723531664087
SLC22A31	4.75936186155213	0.0151972235512323	0.0336184545583755					SLC35G1	-1.13560780349655	0.00108594399947127	0.0064307547952229
KIAA1614	1.0328072554153	2.76335625342697e-05	0.00111042409678149					AKAP8	-0.677601101220221	0.00911390641249272	0.0235245046234565
CTSO	0.855280539598532	0.00152068534435722	0.00773011319586708					MOB1B	-0.701018313420788	5.60387939139316e-05	0.00149333008226199
ZNF213	0.814008198013693	0.00178754373790133	0.00853631229703543					SOAT1	-0.436737182955408	0.00274455629168446	0.0109125024280008
R3HCC1L	0.704042458201687	0.00232186249581619	0.00988508914638904					RIPOR3	-2.28846300379744	0.0030102802275875	0.0115360672370131
COMT	0.558630343691004	0.00307514012908383	0.0117084099614938					FZD5	-0.84352309121699	0.00150155996562041	0.00767582518837575
CREB3	0.574869997854857	0.000349052325752754	0.00355790757126392					GFOD1	-0.960161142664526	0.0057194144228458	0.0172180697792366
CCDC113	1.37398216099323	0.00270087772804029	0.0107922266808962					RHOBTB2	-0.644417720314063	0.000423555381757488	0.00390702688685272
VPS13A	0.676620215535757	0.0079468235255307	0.021501997593053					IRGQ	-0.496542142090501	0.00206527500440231	0.00925133461940111
TEF	0.470063118713064	9.37980753653177e-06	0.000747435773498233					RPUSD4	-0.433140607770944	0.00357993958013491	0.0128672123471375
NOMO2	0.706695910146878	0.00958330075579186	0.0243753774415987					TARBP1	-0.73578981456753	2.10988984851819e-05	0.0010469418937992
LOC102723728	0.706695910146878	0.00958330075579186	0.0243753774415987					SH2B1	-0.420193495292024	0.00273380378495795	0.0108826484034585
RIPK2	0.845562771622439	0.00517503280697159	0.0161478978154654					HEATR3	-1.01089243555663	0.00111450844159845	0.00651280262927986
SDCBP2-AS1	1.29686852973798	0.00213132267945445	0.00941391753186656					ABHD10	-0.514289624751997	0.00355480545433218	0.0128258212673231
COX7A2L	0.507215306533049	0.00156451878694562	0.00789683462841819					MBOAT7	-0.434255318235724	0.00189738190877107	0.0088288846134893
ABHD3	0.717222213459921	0.000226544401990079	0.00285962626722564					UNC45A	-0.374743677165651	0.00145714288871042	0.00756624689724272
GPATCH8	0.784062677788288	0.00107844392863584	0.00640889608619035					SCFD2	-0.718654092963746	0.000624525305992489	0.00478876686673104
HIP1	0.822049425171656	0.00280827895240552	0.0110740719228451					SHANK3	-0.717455950598799	0.000386887429319979	0.00370623601321511
TAP2	0.673813280090806	0.00334342852996194	0.0123390305311782					SLC25A44	-0.649587451967566	0.0136875691257941	0.0312022367873547
CAMSAP2	0.593210815644732	3.3827756583789e-05	0.00116226847118111					S100A13	-0.596954444399259	0.00160604933535063	0.00802002889613497
SMCR8	0.742899904083051	0.000518271027391351	0.00433180256582471					MRPL14	-0.653590137568379	0.00062305284317593	0.00478742430696252
CNTN3	0.76454136230935	0.00627475268633625	0.0183183195518143					ASPM	-1.88316991820234	0.000158384835810027	0.00238743321992445
STIM1	0.543209370852599	0.00430221442547179	0.014380688869347					POU2F2	-2.43865990220045	0.00660793188860535	0.018955186335134
SLC15A4	0.666804411840989	0.00559068112454933	0.0169844971250383					DNAJC8	-0.426243664107906	0.00342514280743163	0.0125254904698707
ZMAT1	2.20965952035747	0.000221391059420235	0.00282138805466318					BHMT2	-0.346983937695867	0.00240121356595136	0.0100397471808349
BOD1	0.582097407012536	0.000510269815328892	0.00430459163872813					C18orf25	-0.487528104374644	0.000892062005738111	0.00578331856161433
ATP8A1	1.0804857673804	0.00283056189406805	0.0111134524035243					RTKN	-0.908280787450553	0.0011508013806396	0.00664172401099085
STK35	0.599119470777484	2.75822961313484e-05	0.00111042409678149					KIF1C	-0.430529231730555	0.00420296567927453	0.0142001196145006
TICAM1	0.927467037864861	0.000558190541887608	0.00449489202266488					PRMT1	-0.458297111461479	0.00293133173179953	0.0113366710738442
MTMR3	0.520858754043626	0.00336576873781206	0.0123877135504867					SUMF1	-0.361487607641799	0.00171865059659085	0.00834110694264495
CLEC6A	2.88793476114468	0.00289325508033592	0.0112549512789459					LOC100130207	-0.361487607641799	0.00171865059659085	0.00834110694264495
CAPN3	1.1999261998635	0.00168023279347474	0.00823566842966842					AOC3	-0.593112044543415	0.00457235874933301	0.0149621927010579
GMDS-DT	1.2649309306836	0.00204748851472031	0.00920052612312572					SCCPDH	-0.463435837063796	0.00377832311358014	0.0132636884580813
LIPT2-AS1	1.15002558607136	0.00375352990255354	0.0132250467980605					DDX3X	-0.33919439131989	0.00193670664125075	0.00892052604616157
DR1	0.656523232189733	0.000350084050028767	0.00355840607448126					SNRNP70	-0.376674851953509	0.00530496618342457	0.0164198164644874
VMAC	1.42223521528237	0.000845948590943761	0.00561814675025756					NAT10	-0.769268582353296	0.000909562112519699	0.00584754659738498
TTC8	0.650203947139966	0.000480287688357382	0.00418446407797945					TOMM5	-1.0606372123076	0.00544433550115229	0.016702074794542
NR3C2	1.08059036401996	0.00242948210306153	0.010123623782738					FNIP2	-0.684824549620049	0.00406679857624804	0.0139032820856565
TMEM167B	0.569479124238069	0.00107616118581484	0.00640136112871188					COQ3	-1.18115615399052	0.00312050839294259	0.0118013444873703
UBXN7	0.550670037902136	0.000116093594291292	0.0020477060124842					TIMP1	-1.45710143468952	0.00840944430986712	0.0223372226338695
HSPA5P1	3.88296036823013	0.0231806760094083	0.0458148006558845					PRKD3	-0.362562935117306	0.00205345279852345	0.00921484282487493
USP40	0.661352506526143	8.60916324227484e-05	0.00176769358938885					CA3	-5.09729997517471	0.00282024598822577	0.0110933767133834
EEF1AKMT3	0.985938260585037	0.00356775043841334	0.0128537692283124					UTP20	-0.60596554538834	0.000935347556565255	0.00592283887303587
NOTCH1	1.0974428406463	0.000112959271393714	0.0020301005099432					ATP6V1G1	-0.315221445356248	0.000400407695791702	0.00378033903276714
SEZ6L2	1.17547837835365	0.00191945488490754	0.00887657925886003					LPAR3	-4.19136340979181	0.000367748255330975	0.0036433028531585
PPP1R3E	0.93054382219282	0.000173399791669372	0.00247218908363443					BRD9	-0.601361261118148	0.00537082032835673	0.0165661537164275
LRP6	0.638671745112848	0.00124389898604342	0.00688891843842137					HILPDA	-2.02034186028247	0.000544365485954821	0.00444290506315662
TOLLIP-DT	1.68813317551408	5.18450292867147e-05	0.00143241594515678					ATP5IF1	-0.599979517235111	0.0149062651049366	0.0331403870003921
POLR3C	0.837400322106355	0.00066181588726976	0.00494300897118262					SUV39H2	-1.05361059618953	0.000284326801993837	0.00318401765034344
TBC1D17	0.639038807381288	0.00140882768052889	0.00738992599859443					OLFML2A	-1.34341972959047	0.00531271167700743	0.0164378973729734
ZXDA	1.34342220542451	0.00112276357407503	0.00654142521341261					SH3BP1	-1.39762940579957	0.000633014319485349	0.00481937840900138
ZNF699	1.09342771241051	0.00897612850615944	0.0232662544347585					PSRC1	-2.63701382439182	0.00181441792498804	0.0086115301615702
TRAF3IP2-AS1	1.24681691802253	0.00363169968421026	0.012961566866891					RAB26	-2.25062463797313	0.0153821083044763	0.033911909326132
NT5C2	0.610753181773886	0.00297148173477336	0.0114356020940643					FGF5	-1.2246819482996	0.00493395405826034	0.0156876300272583
CCND2-AS1	2.1708787424532	0.00339885204756182	0.0124716058557793					DCUN1D5	-0.562146034567071	0.000420682847473288	0.00388675837890248
ZFAND2A	2.12720563114436	0.00103181057468173	0.00626047259437951					RNASEH2C	-0.598128572168579	0.0035497381178486	0.012812892520696
ZNF773	0.96912353403521	6.58853682188355e-05	0.00160709494928401					GRK3	-1.72793118258552	0.0069972942265177	0.0196801039155741
KBTBD11	1.03668970215093	0.000519531714407203	0.0043381400601468					PLAGL1	-0.452150139659235	0.000129370918743424	0.00217524539908613
DOCK9	0.796088536021438	0.000269035462495722	0.00311165731170537					DPCD	-0.712601851201725	0.00338532192780289	0.0124351710379281
ANKAR	1.29635156887621	0.00031991067929631	0.00338079413102122					LSM4	-0.391642464512129	0.00259461174656907	0.0105173135304588
LOC100130691	1.01573628187226	9.25881450750421e-05	0.00185002455668942					NCAPH	-2.6192854303906	0.000759799410818908	0.00529103236186634
KRT8	2.12609082783494	9.21800377183554e-05	0.00184873971117371					CDC73	-0.343820670194464	0.0019815789175816	0.00902370905822758
SENP7	0.835034551908453	0.00091055282349699	0.00584754659738498					NSUN4	-0.62402261867336	0.00549710123880949	0.0168126008132771
KLF11	0.57651244491525	0.000291207177911793	0.0032101369814884					CMYA5	-0.767324677066699	0.0160512928274037	0.0349525503838092
COPE	0.596673593621345	0.000513880361856254	0.00431053229638923					GPT2	-0.559836084757774	0.00235427727233116	0.00994987888613037
TTC39B	1.06880611341598	0.00473263263453244	0.0152782015952713					TSHR	-1.88685802337408	0.00292113800560285	0.0113126044662711
MRO	1.76961246176426	0.0119986259876988	0.0285113903337805					IRF3	-0.539927831909805	0.013251848898962	0.030523249630703
ICA1L	1.32642708114075	0.0018232113629061	0.00863500104625961					HIBCH	-0.663760723071424	0.00158556525909284	0.00796379898022548
CRY2	0.56906274411096	0.000357597758792104	0.00360103145614507					CNTFR	-0.777338108304887	0.0055047171830727	0.0168239745694335
BCDIN3D-AS1	1.85723453833142	0.00124996485002708	0.00689912397501012					HNRNPA1	-0.447240582601542	0.0140922833159666	0.0318519649817833
YME1L1	0.488328047924135	7.46439602221582e-05	0.00166444201698961					DMAC1	-0.615087989788091	0.000304634196150436	0.00329807103393462
ARL4D	1.1141615109911	0.0142803545059657	0.0321727998783176					SEMA5A	-0.590781408817207	0.000458613939656581	0.00407907380915084
PIP4P2	0.683633527935102	0.00506658469040286	0.0159536441345508					ACADL	-0.757968311359536	0.00713394329127676	0.0199528559691881
CTBS	0.631467652843886	0.000196086255211707	0.0026350330389072					ZC3H13	-0.349835141062144	0.000383294469343107	0.0037017499421794
AKR1B15	2.12909347238634	0.00219782877121848	0.00955642187416559					KLHDC8B	-0.969106081858999	0.00191031228394965	0.00885488798225018
AGTRAP	0.82426617049555	0.00269959142492442	0.0107922266808962					MRPL27	-0.656064174798205	0.00226931209100457	0.00975030634174347
LINC01376	2.4900997517955	0.000382860398687272	0.00370169841239183					ARRB2	-1.4812331768254	0.00307669892419998	0.011710036813552
KCP	1.7792253206997	0.00882253044351431	0.0230410550058386					PSMD8	-0.279264538315504	0.00278555060095168	0.011032945508264
LIF	1.1822706841029	0.00343658549829595	0.0125460799967388					LINC01348	-2.5117259052228	0.00178483576774977	0.00853045780168917
PPIL4	0.661873147999274	0.000154597174261432	0.00236416256098431					UBA1	-0.320231748317325	0.00180476542753829	0.0085793608449439
C19orf38	2.56479284891061	1.62699547906102e-05	0.000930296620278999					ENGASE	-0.672953625882929	3.74620770905386e-06	0.000530241923933952
MAB21L3	3.60107171206683	0.00148801136776448	0.00765643036309806					ZMYM3	-0.73748386049477	0.00217043817991562	0.00951005493295686
ZNF561-AS1	1.04257367529125	0.00154220899118938	0.00781637436359758					TMEM97	-0.647308366196258	0.00539953268756337	0.016614242774206
ARHGAP27	1.11573926152846	0.00552295728218312	0.0168556416299165					ITPR3	-0.898022283283856	0.00766425518124434	0.0209906992021772
IFT74	0.835465263405866	0.00157979534902117	0.00794174849691339					NOL6	-0.55295054983074	0.00576296892724173	0.0172979223771268
RPS6KC1	0.683344970656437	0.00235551916183119	0.00994987888613037					PCDHB7	-1.77712007434704	0.00404276031582739	0.0138567656081197
SFMBT2	3.73774574051882	0.0236717746802175	0.0465615907481485					CSRNP2	-0.315268761675735	0.000730543079434818	0.0051918801868311
ZNF337-AS1	1.23893149864291	0.00495840109360988	0.0157277130941321					TAF6L	-0.665082304095313	0.00119545492470346	0.00675262418609161
CTSF	0.570518033455651	0.00074457708350759	0.00523696460290545					FN3K	-0.743885988122458	0.000295811905187411	0.00324322538334998
FBXW10B	2.54417792816838	0.00179934900508011	0.00856426643322031					CRACR2B	-1.43601835132559	0.00161185476983677	0.0080350774149946
WDR48	0.578116992689349	0.000138602119286151	0.00223471652272013					DHODH	-0.93709364976704	0.0119015424768923	0.0283560986218855
PKN1	0.744003485325184	0.0199230085645826	0.0409475445806473					CD82	-0.876451674362544	0.00448604305314804	0.0147562022191798
RTN4R	2.86725880897201	0.00605813228931581	0.017885421161208					SMARCC2	-0.363103241324915	0.00163183304124651	0.00809825859210191
C14orf28	0.890889243147933	0.000277108986529321	0.00314016486820393					TXNDC9	-0.528091097380049	0.00104473259252064	0.00630564222567158
PPM1B	0.666792781141176	4.41676850798391e-05	0.00132532225396476					ALDH1B1	-1.50275466305206	0.000527385355487043	0.00437620870665558
HPS4	0.627740781750513	0.000647877266349102	0.00489179914093411					ABHD17A	-0.523952332525345	0.00116782393002688	0.00668912867933141
LNCTAM34A	1.23964202611648	0.000133506143934088	0.00220738232381364					GADD45GIP1	-0.626159476524731	0.00500468904932527	0.0158193246391632
TMEM17	1.20814557631489	0.0021795080434268	0.0095256251313323					PIEZO1	-0.333648566467289	0.00227961193194523	0.00978239036799955
ZNF407-AS1	0.91329688763836	0.000497779463285517	0.00425235697917421					NYNRIN	-1.30625161935895	0.00178557509921715	0.00853162999814103
LAMP2	0.518621099005027	0.00356925083679395	0.0128537692283124					HSPA4	-0.678874954142618	0.000396362756528584	0.0037606549888657
SLC35B3	0.762595300824708	0.00554237061354756	0.0168912205709035					XPNPEP1	-0.626475076499931	0.000647841051462645	0.00489179914093411
FTSJ1	0.626237416210917	0.00138315284685381	0.00730406218944083					KIF20A	-4.12246803937666	0.00120573603413997	0.00677534976815133
ATP6V0A2	0.728882673735733	5.6551678310726e-05	0.00149600200265172					HARS1	-0.51583475624872	0.00365720850791797	0.0130177411671525
GPANK1	0.781008562263063	0.000275672092531625	0.0031379734303468					PODN	-0.914034021354949	0.010396935403404	0.0258174116402042
HSD17B11	1.13490399974463	0.00153310166633128	0.00777967671604927					NISCH	-0.365934091179188	0.00229023057920363	0.0098060256984102
OGA	0.637382120978543	0.0045157320453741	0.0148274692830424					MED31	-1.07437604457242	0.00360444100654332	0.0129034787182225
ZNF37BP	1.0382977358937	0.00188626210491629	0.00879965225322489					MEX3D	-0.699501894211423	0.00821373755810674	0.0220001272147335
EOLA2	0.709217605011993	2.59059125495393e-05	0.00109776840158114					PEDS1	-0.478958779384376	0.000488097237422992	0.0042179648268068
APBA3	0.987930159102176	0.00725456044887383	0.0201888396182358					GSPT2	-0.905731649815126	0.000966484638809565	0.00603980680764669
MARK3	0.675570030696968	0.000820345086449361	0.00550552621562672					STK38	-0.435667019680378	0.00930257404597894	0.0238579817897567
TNFRSF9	4.2134202959297	0.00226052800152878	0.00973193655706779					NSFL1C	-0.368404622108823	0.00278101512932556	0.0110244649341583
B9D1	0.885881108501412	2.51349608476282e-05	0.00108728579699748					C1DP5	-2.54839510727066	0.00165092183831207	0.00815449608237208
NPIPB2	2.12405906795012	0.00547577074504652	0.0167711261485391					TPGS1	-0.528593111654545	3.27372494379503e-05	0.00114909554599156
RNF32-DT	1.08163658999235	0.000970179147253755	0.00605240372643708					EML4	-0.530504241075937	0.000461323836510124	0.00409046700249203
ATG12	0.570868251687647	0.000444481560514527	0.00401566160144412					SS18L1	-0.565622519096436	0.00363648120677351	0.0129687644524091
RCOR3	0.61657113339639	0.00221109701965956	0.00958604653162975					ZBTB17	-0.562345218675021	0.00303676138336524	0.0115938084386361
ZNF524	0.730791721240128	0.00848650166360376	0.0224555486863484					ATAD2	-0.73647425243234	0.000359203197010088	0.00360501267476492
BAZ1A-AS1	1.26201750099125	7.30278968244607e-05	0.00166145681470987					MGLL	-0.566509170743765	0.00301667796873013	0.0115528931390623
PAG1	0.922556341882343	0.00193729223782919	0.00892084329675585					HIF1A	-0.495660752675421	0.0139258657708501	0.0315745601537604
TTC41P	2.21615858405964	0.00827045463181057	0.0221040412601927					NDUFB4	-0.426303655922098	0.00442975331795964	0.0146538276426297
RALGAPB	0.552189490327511	1.14019515003696e-05	0.000810915449871551					FNBP1L	-0.516693112515998	0.000139242667998501	0.00224156353861943
ARHGEF10L	0.602076373112698	0.00104441460504646	0.00630564222567158					FUBP1	-0.370303944328769	0.000938180688194433	0.00593425059477709
METTL5	0.688874750242228	0.00351680814160928	0.0127483843654946					MED11	-0.766040744962444	0.0132265992000914	0.0304773038413635
FAM218A	2.21321801329032	0.000493912995784706	0.00424322866229368					LDAH	-0.557286194782565	0.0109445000491067	0.0267994365921688
NTN4	0.854296276201673	0.00626891135953321	0.0183073839601589					ATP6V0D1	-0.381249652663438	0.00670787909963095	0.0191330783436451
IFIT1	0.859093616800551	0.00162159715036324	0.00807456590783367					TYMS	-0.902886086504716	0.00933600419763643	0.0239227272776025
PLTP	0.455487076457072	0.00149136855114586	0.0076605671688365					ALDH16A1	-0.727473249881191	0.00660818981569996	0.018955186335134
TASOR	0.694482919593696	0.000849296820288613	0.00562765061118333					NNMT	-1.03900744327631	0.0144699440128569	0.0324994063577956
B4GALT1	0.483369971398361	0.00237362779828273	0.00998703597229632					PLIN5	-0.970888793673216	0.004972232464781	0.0157542220553832
GALNT13	1.89582031369315	0.00376566043448294	0.0132409878835215					RAVER1	-0.765482244643939	0.00698649333218541	0.0196582641127876
KCNT2	2.54577377338475	0.000172434134440894	0.00246285577628235					BEX3	-0.394812568822223	0.0146285802338441	0.0327252653812697
NDEL1	0.545735385715026	0.00359484384613856	0.0128868099512395					TRABD2A	-0.474114603351866	0.000250475694771496	0.00301198767222437
LINC01239	0.970531209849301	0.000692695418128917	0.00506133411394434					LOC105374836	-0.474114603351866	0.000250475694771496	0.00301198767222437
CPEB3	1.40037520149804	0.00250932513036149	0.0103046436031111					SDC1	-1.12152016640081	0.00924129077536267	0.0237538864407506
ZNF501	1.32095716795135	3.83854103079961e-05	0.00125064012301599					TM7SF2	-0.575938277735884	0.00513818115765134	0.0160865232009125
GNB5	0.738508467806374	0.000159388706902633	0.00239074398285814					TANGO6	-0.888938243688919	0.000602551186249609	0.0046974509635026
DMGDH	0.723663396544651	0.000554807666541026	0.0044810190766279					AAMP	-0.319146150865859	0.0114633534641541	0.0276388142444867
IFT52	0.610619861178694	9.1331273182496e-05	0.00183598186881879					PLEKHG3	-0.956913341327863	0.00644715247020615	0.018660648483996
KAT2B	0.609672884473516	0.00105298253685708	0.0063252929298566					UBA6	-0.456138430582964	0.00264930534650372	0.0106713796882263
MT1X	1.00232275499235	0.0061355066721777	0.0180490509736226					TRERF1	-1.07274169855641	0.000342789812984058	0.00351920005386963
PIGM	0.869675115359612	0.00486909057357252	0.0155300066539435					COPS9	-0.52869282214494	0.0118604790026174	0.0282957021537334
LOC100505774	2.884099608265	6.572431399953e-06	0.000660458014669357					PPM1F	-0.464100968058582	0.00495572190820464	0.0157277130941321
PPP1CB-DT	2.884099608265	6.572431399953e-06	0.000660458014669357					PABPN1	-0.520374334226421	0.00258970656391538	0.0105122362354703
PTPRK	0.583287998873968	0.000913440128435161	0.00586367440067597					ISCA1	-0.471568471657882	0.00730428835493444	0.0202977874658848
LOC732229	1.48996069590272	0.0242211198674555	0.047388431664539					KLHL23	-1.76898342532999	0.00108304425012029	0.00642406293361837
SENP1	0.724054229665661	8.98119573377513e-05	0.00181708312253989					PHOSPHO2-KLHL23	-1.76898342532999	0.00108304425012029	0.00642406293361837
ARMH1	1.73471732830567	6.73650277764234e-05	0.00161788497864156					CEP55	-3.13359547577702	0.000906632794043153	0.00584169219684222
DNAI4	1.23517862864307	0.00186406881842637	0.00873033370127109					ADAMTS2	-0.521747582713732	0.0154705606186872	0.0340549614318083
LINC02475	2.40529527041952	0.00259171138693424	0.0105129603546113					TSPAN15	-0.900503245875945	0.00245041354810342	0.0101764649227152
FBXL6	0.771537032424301	0.000308732392663857	0.00331278419801516					MAP3K1	-0.697748528885054	0.00924024685481689	0.0237538864407506
LRRC37A3	1.31459618114645	0.00585792751483013	0.0175068695614549					NR4A1	-2.2543392389961	0.00192033302027785	0.00887670371504277
HELZ2	0.620538760296677	0.000718656110686331	0.00514927540221227					MROH6	-1.0192964582564	0.00425615475830068	0.0143126154559564
LOC101927178	0.641957783026376	0.00163432695837948	0.00810265802965742					TBC1D10B	-0.416191345791093	0.0114720209762195	0.0276519902592627
FAM177A1	0.641957783026376	0.00163432695837948	0.00810265802965742					MARS2	-1.03344447290334	0.00419240535874848	0.0141810882928244
MOGS	0.784810931433017	0.000266623054689033	0.00309203956237086					DGKZ	-0.602775391881009	0.00561563488992152	0.0170423169207671
TMEM231	1.03025216570099	3.28940054950846e-06	0.000502666979547895					CCNL2	-0.288957221840304	0.000944083723260485	0.00594901078773992
SLC27A1	0.649100554954077	0.00130481122462755	0.00705873440691369					TEX2	-0.46725367714036	0.0250971997077906	0.0486177299253004
FAM66C	2.46727418700518	0.000253382133556274	0.00302876295441978					TPBG	-0.698969966812282	0.0127001893773002	0.0296360635361107
SSPN	0.781457422544364	0.0111202426415345	0.0270876498707883					MYZAP	-1.2752113459913	0.00606127233535001	0.0178916325960383
MST1	0.856129089367702	0.00359189845305285	0.0128833331918669					XXYLT1	-0.555521049531775	0.00144648219036241	0.00753025458642691
TMEM42	0.699668485961048	0.00150471624400161	0.00768023213966278					PCBD1	-0.489065935487061	0.00591758688207469	0.0176042503033429
ZBTB38	0.506528522260613	0.00233543541057957	0.00990821820998967					PKD1L1	-1.89134298163406	0.000183272051208663	0.0025460513115617
SDAD1	0.693034266904467	0.000312805225186659	0.00333633145677778					LINC00278	-1.05432621312196	0.0105423662805114	0.0260959835051421
LAMB2	0.562848812323004	0.00717490002544314	0.0200220060826361					TSPAN11	-1.32311333485313	0.000301696615608361	0.00327653909328628
LOC105376020	0.980535350007074	0.000949112384592538	0.00596841684528185					KIF5B	-0.253524518082668	0.00182708710894864	0.00864450283548423
P4HTM	0.793556318444504	0.00684685107163916	0.0193822007057484					RRN3	-0.399791915619602	0.00231947814312778	0.00988224736627943
DENND3-AS1	1.9675077106996	0.000850296292738829	0.00563211215305489					PFN2	-0.351524712246869	0.00262650122437419	0.0105968278370312
MTRFR	0.81462199585599	7.12518182942894e-05	0.00164269212056848					NBEAL2	-0.875615407559406	0.00625799215020738	0.0182940454104146
SCN3B	2.28383059613048	0.00244843891598274	0.0101756060652683					CARM1	-0.464980736903318	0.0115642090481133	0.027796598252063
DTNA	1.29156554274821	0.0113259070068352	0.0273915633324973					C8orf82	-0.446314022321539	0.00296128674483319	0.0114090806581391
BFAR	0.598166071566098	0.00227812018321072	0.00977841892211851					FZD1	-0.647075116648064	0.00211340323865386	0.00937641561614464
CCDC154	1.69756548642192	0.00156041505153252	0.00788564445708622					RUVBL2	-0.51572557308077	0.0052862598171684	0.0163765939222935
IRF7	0.793691863296979	0.00352082105155092	0.0127565123621866					ARHGAP18	-0.76743725172901	0.00292505885867307	0.011317480701673
CTC-338M12.4	1.0184385049691	0.00689459257944259	0.0194917853080902					FHIP2B	-0.335881681320467	0.00372363590956057	0.0131546122926129
MC1R	1.77031834344053	0.00613753181108851	0.0180519331142695					CMTM6	-0.340165900773644	0.00632847738521027	0.0184159331796109
CYP20A1	0.685900048017566	0.00441003887940559	0.0146093479577282					GALNT1	-0.487809147928389	0.0130515267881626	0.0302294476671372
RNF41	0.483462581284643	5.47232342671953e-05	0.00148056906778447					TAF13	-0.524383899085402	0.00160272379168204	0.00801112497663184
PMM1	0.603572800574018	0.000419951715302496	0.00388349494536863					UBL5	-0.454859998936018	0.000717173381577572	0.00514155829104297
DNAJB14	0.613886072718867	0.000178472490574298	0.00250761836227581					RRP1	-0.56744901895469	0.00752110390361149	0.0207433991706697
RSRP1	0.546136080854685	0.000195369807758012	0.00262949792701897					ST3GAL1	-0.524723753623162	0.00880875494045206	0.0230155213060563
TMEM50A	0.533811913349395	0.00334589826058649	0.0123455066589332					COL6A1	-0.351379196614704	0.0078378798957592	0.0212918524188116
BLTP1	0.50931042000027	0.00209807492159741	0.00933178940493144					BOLA3	-0.690612135105718	0.00983231223454275	0.0248659003611723
KAT7	0.643163000888239	0.000860338736895528	0.00567176835440588					LAMTOR1	-0.457114173236138	0.000479323310411713	0.0041827707071569
ANXA2R-AS1	0.991658023387581	0.000219278886051233	0.00281442836142022					MYBL2	-2.0990403725741	0.00170662379921209	0.00829906498586156
CHMP5	0.482276220827286	0.000119400801443431	0.0020868553029607					ECHS1	-0.613180607211592	0.00386820155247858	0.0134533946441491
UGDH	0.691188340494785	0.00475079605953615	0.0152968014835111					FLRT3	-1.85450108736382	0.00260163018332918	0.0105213429447
COL21A1	1.22120010714287	0.025544073027568	0.0492843634681615					EIF4A2	-0.301338514967309	0.00571518415869173	0.0172106952868671
RBBP8	0.668595795900774	0.00114892195302161	0.00663531246982515					CHDH	-2.45374674039325	0.000230993608563546	0.00288834006710739
LOC100507053	0.847552158987788	0.00012910292524507	0.00217428157590038					RANBP6	-0.603405249790794	0.00270104350053926	0.0107922266808962
CPEB4	0.908491769318926	0.000523985503742655	0.00435846901668023					DGKD	-0.528543898370893	0.00150292088939577	0.00767823607043968
P2RX7	2.51703539242046	0.00846126063289669	0.0224265615669777					OGFOD1	-0.354006407023668	0.00113594740000652	0.00658316848135764
CBFA2T2	0.618146787509821	1.09427636726393e-05	0.00080508417023473					DECR2	-0.902432756637004	0.00477164417829332	0.0153267767244734
ZBTB25	0.753481003347419	0.00116100460180473	0.00667162311612782					MYL12A	-0.283605637054625	0.00433876425526164	0.0144415623574113
APBA1	1.24789943399126	0.00123732342876469	0.00686836523112339					PSMD4	-0.478299343814787	0.00368564516808932	0.0130537239144161
ELMOD2	0.52781614297989	2.23342934785626e-05	0.00106465343922001					VPS16	-0.557569030183411	0.0058606863030682	0.0175120835925561
GRPEL2	0.742111092231824	0.000235103395644278	0.00291231559908164					ADA	-0.75135369985604	0.00164667532757782	0.00814482361315472
PARD3	0.594699743958629	0.00914657232531907	0.023573185116537					SURF6	-0.632333140991371	0.00203189976656322	0.00915932481469486
LEMD2	0.747000443723973	0.00324572763534419	0.0120843520498326					RCOR1	-0.54802336408919	0.00275243678931702	0.0109413164083624
ATG16L2	0.778310280235231	0.000396877667550141	0.00376140700508004					SMARCD1	-0.36004878966948	0.00317118785081574	0.0119147240661197
CHM	0.547939099676469	7.43008175009784e-05	0.00166444201698961					DENR	-0.363941198979924	0.00266250731648045	0.0106995988692075
HEMK1	0.707255562567494	0.000917357879751922	0.00587394018485135					NPTN	-0.345420667043965	0.00541277734630931	0.0166431337635451
NADK2	0.608768752525096	0.0054831319258793	0.0167841631386774					CDC7	-1.5553190835173	0.00157360385331542	0.00792677693671256
UBA5	0.647372811811539	0.000426523917787461	0.00392494321206921					SRSF3	-0.659582119662086	0.00291440917478224	0.0113003910848633
SPPL2A	0.448309215884457	0.000235103540949723	0.00291231559908164					ZCCHC24	-0.530158164876329	0.0218057104928316	0.0437228296319341
ME2	0.601721629549185	0.000705813346359403	0.00509318214163567					TAF5L	-0.556464466429279	0.00120516707731463	0.00677534976815133
ERP29	0.556063969625484	0.00470934015898185	0.0152257790423701					MMP13	-2.1891328042136	0.00283215435918497	0.0111149185169105
LEPR	0.721683164554484	0.0018930769385734	0.00881360274340401					MAP3K9	-2.88307720376565	0.00372773463541595	0.0131583241382589
CFAP20DC	1.34599168574158	0.00149684198746091	0.00766635651214999					NUP35	-0.951576515946548	0.00174113052933305	0.00840297428186783
NEPRO-AS1	2.18582099515258	0.000426634144605855	0.00392494321206921					TRAF4	-0.45266244034026	0.00239001596453593	0.01001464114955
COX19	0.921953790089739	0.00389371100405802	0.0135067500237192					REEP6	-1.03066629270114	0.0110262786350193	0.0269351086623141
PSEN1	0.613983573485495	9.9432595258366e-06	0.000758568974859858					ATP6V1D	-0.279471957318869	0.000188011753840338	0.00257461297804517
MEIS3	1.07903822742787	0.00220028995006517	0.00955654699052616					HMBS	-0.987852113031375	0.000972521972317266	0.00605772186272065
SLC35G2	0.899199309267409	0.00102385371751855	0.0062319020070886					FAM216A	-1.1495295533132	0.000467428747576957	0.00412880904024537
FAM227B	2.34092978035483	0.000247594261033954	0.00300032119265566					GPR68	-4.0793358882222	0.00194729528600415	0.00894305718051055
WDR31	0.865283811385492	0.000701061656679376	0.0050800293499797					C11orf98	-3.87056301957907	0.000769086059935955	0.00531980961867987
CPSF4	0.865449087249878	0.00220970239143834	0.00958481308599782					SCO2	-0.762945031252364	0.0210898893096099	0.0426790353449365
C8orf88	1.48105901266401	0.00385420613603604	0.0134319374509318					SUMO3	-0.370496460411549	0.00437952074541106	0.014540581471209
PSME2	0.585018477771984	0.0045550970772317	0.0149085322838584					ESCO2	-3.00107621245782	0.00218531652108899	0.00953217208617328
HMGXB4	0.72102770687445	0.00257478189419709	0.0104861636200461					DUS2	-0.927999232978278	0.00217365486427703	0.0095159306170316
C2CD2	0.420609022842741	0.00356078098631231	0.0128420146348457					FITM2	-0.572481756316861	0.000162820934017115	0.0023973135309191
COPZ1	0.49089847783387	0.00015201055854253	0.00234997164271477					FAM180A	-1.82429162496804	0.00575287049150261	0.0172856390546837
ABI1	0.586087859279273	0.00879371066125982	0.0229974066433897					ENO2	-0.750830670951912	0.00613997868293979	0.0180529800607874
HOMER2	0.835645867035081	0.000615807239696221	0.00475783419018987					MAPRE1	-0.306396528543818	0.000340897722816676	0.00350973454370753
RAB23	0.63174167430455	0.00160502286635571	0.00801954133571481					TOMM34	-0.464455946335897	0.00331644371915927	0.0122745920680653
TSEN15	0.655024658044515	0.000343839571575647	0.00352490000659625					MRPS36	-0.674558943778927	0.000110693133340497	0.00201555235286344
LAYN	1.00205321021783	0.00675298704691747	0.0192214523792617					SLC29A1	-0.674503499305147	0.0116357981725112	0.0279065226170728
TRIM39	0.726883518435244	0.000922730592410434	0.00587757394335955					MAT2A	-0.289905919845948	0.0129626224045369	0.0300737019590948
KDSR	0.52201402253746	0.000996702038158656	0.00612944937814101					SPATC1L	-1.06326826882243	0.00670451169803132	0.0191297931265044
ZDHHC17	0.626706800271468	0.00027321129988077	0.0031347592866054					ANKRD52	-0.619068423232872	0.000432729151159756	0.00395363332392945
MAP3K2-DT	1.24059754035385	0.0113118514289611	0.0273805789844827					CLTC	-0.19530390758639	0.000950977574985764	0.00597124553892099
AHR	0.820896321066121	0.00250437687684844	0.0102916658518369					FHL3	-0.807684668498238	0.00120290207948455	0.00677264855185495
AFAP1L1	0.930530579401051	0.00560670756530716	0.0170212071444663					CDC25A	-1.38600897956232	0.00526404110740125	0.0163268957595123
CTDSP1	0.486491316169805	0.00176889699322269	0.00848765999297861					HCFC1	-0.41871837584693	0.015069333128916	0.0333911516065856
LAPTM5	3.17754673981264	0.0015978927215334	0.00799811654658815					ADI1	-0.483571355469447	0.00383443064012224	0.0133903211417364
PRTFDC1	1.22336629049318	0.000631979774467505	0.00481937840900138					EFHD2	-0.657693500062213	0.00239277610530677	0.0100171332070771
VPS11	0.529747695744755	0.00127449113273123	0.00696358616333153					MEP1A	-5.61658217977262	0.000382582790943395	0.00370169841239183
MORC3	0.631111580744426	0.00112999850235284	0.00656551902639522					JARID2	-0.793814059805743	0.00319956676998742	0.0119813817051183
ECM2	0.820062116854725	0.00454512395573277	0.0148839327422068					DHRS3	-0.936354329174726	0.0157422311813411	0.034475186815396
RPRD2	0.562143290841002	0.00308211442317067	0.0117254795900663					MAML1	-0.407837107452827	0.00056216995710562	0.00450257459151199
SYBU	1.33247450455087	0.00640381021917433	0.0185695978683985					ANKS1A	-0.506238299961534	0.0177519820724136	0.0376253591443776
MACIR	0.657390723025753	0.00179415807914572	0.00855326357304923					ARHGAP20	-1.70463090669643	1.26488037219635e-05	0.000820431528303582
PAXIP1-DT	0.940240298060046	0.00378719140675419	0.0132767586824704					OAT	-0.400727364606167	0.0169010057352885	0.0363173926128624
COQ5	0.58553303184081	2.64317133941541e-05	0.00109972612303963					NMNAT1	-0.590843786408714	0.00309534819267734	0.0117525225574214
SFR1	1.07033818076155	0.00254137450972412	0.0103868532624654					NUDC	-0.483888918331354	0.00523927499069845	0.016283621407376
PLAG1	0.66345348449749	0.000931749382899909	0.00590655225547563					FBXO8	-0.532934045650703	0.0014747108122411	0.00761522317756559
LINC00467	0.812177048981355	0.00148779874263085	0.00765643036309806					SRP14	-0.250914194434903	0.00253622092015469	0.0103706992302229
STAG2	0.587447857983555	0.00022964500865407	0.00287981845275126					SYNCRIP	-0.537990843339473	0.00358866463168724	0.0128807027353929
PHGDH	0.750985299812729	0.00549945570108946	0.0168138457943365					TCF4	-0.540577790339887	0.0197423566314896	0.0406717984147652
TBC1D20	0.547552802491739	0.000755871171236102	0.00527780603475395					LSS	-0.410275578711161	0.00120061506832307	0.00676911352105661
PANX2	1.39371758933619	0.00478058860906366	0.0153487621116595					PLEKHJ1	-0.542608609329514	0.00359867966245588	0.0128925312056614
CEP164	0.710446610599563	0.00509760282566457	0.0160045224810225					PARPBP	-1.34782941331994	0.0015694922444145	0.00791068069951829
CREBL2	0.571633786909029	0.00100712878800783	0.00617558627758479					BDH1	-1.13982280462646	0.00331564075306427	0.0122745920680653
RETREG2	0.438431102137425	0.000637817657482073	0.00484337524599843					PCDHB5	-1.42600972002715	0.000296575337273721	0.00324541376682041
LOC100506207	1.450957785962	0.01032373624198	0.0256982949917098					POLR3B	-0.640363510880493	0.0046921094180049	0.0151905312280019
CRYL1	0.72019673237925	0.00105178921093849	0.0063239192529547					NUP160	-0.448528028849142	0.00828526487103645	0.0221128212972268
SMIM20	0.622980038911685	0.000728892014113056	0.00519031228853784					POMGNT1	-0.500522295004314	0.000280872345487238	0.0031576195715323
TAPBPL	0.9172756009861	0.000962380141966767	0.00601897149274977					PRPF31	-0.515562999081217	0.0120868361759598	0.0286303823163888
TMEM30A-DT	1.76342560538484	0.00242651259899951	0.0101136904560762					ASF1B	-1.56403897251576	0.000376556482281256	0.00367262544900173
XRN1	0.528455881000245	0.000518688758771286	0.00433319665527942					WBP1L	-0.387767554947859	0.0228082194763982	0.0452443806913779
ZSWIM3	1.1348251659468	0.000195014223724968	0.00262881000412393					CYP17A1-AS1	-0.387767554947859	0.0228082194763982	0.0452443806913779
IGF2R	0.644804992859377	0.000204444003443055	0.00268685355924469					VWA1	-1.66149638941089	0.00281536526897804	0.0110820690063344
TBL1X	0.662373264339512	0.000342120777561609	0.0035165128493654					UQCRQ	-0.505026874639824	0.00758472179261522	0.0208562792957313
FBXO10	1.05882840146578	0.00414481746982241	0.0140724947048552					USP35	-0.617227389783791	0.0017956322806402	0.00855364916471588
RRM2B	0.643718933862104	0.00683864943872093	0.0193780437328246					PDCD11	-0.443616141477629	0.00297593135038561	0.0114430898234301
ZMYND12	2.04433346353497	0.000692264779254875	0.00506097722615292					SLC9A3R2	-0.791139909288728	0.0219256908831119	0.0438869630427236
LOC124909423	2.43781011674168	0.00146416301305906	0.00758798526695792					NDUFB5	-0.558575663082165	0.00342025613085818	0.0125155717032547
RNF19A	0.558066723367113	6.61201032487715e-05	0.00160726405729258					GRAP	-4.06317563951569	0.015970392263229	0.0348158986998408
FYN	0.653717146156964	0.00304457754694004	0.011615944560442					TAOK2	-0.47644175685955	0.0146206018053759	0.0327185385787038
LINC00294	0.95675727751903	0.0006661881483679	0.00495964449693747					HOXC10	-0.511353122636573	0.00349826581950509	0.012701441162997
BBS12	1.1178607041524	0.000314917803236173	0.00335058572167729					DACT3	-1.03428672809812	0.00122706893675349	0.00683737541137761
NR0B1	2.08937256097036	0.00803927341168251	0.0216698095195157					RIN1	-1.28932790976884	0.00448130217829201	0.0147532822935838
MBOAT1	1.6500671252653	0.0070268055362401	0.0197370198803747					FAM98B	-0.562130120623787	0.000447725044289816	0.0040330287244635
ADH1B	1.40571841547407	0.0128237437392361	0.0298356786431056					POLD1	-0.884564583295164	0.00187566304490411	0.00877036270224863
LAMA3	1.51275336242029	0.00025515321036138	0.0030386107838071					CLMN	-0.473801783711406	0.00181344189482084	0.0086115301615702
RIMS2	2.40898257019853	0.00325470188494237	0.0121047150870525					EIPR1	-0.567714324431792	0.00512039254606323	0.0160499071492866
DCAF17	0.713046497082912	0.000212440550629116	0.00275200557259084					FBLIM1	-0.646541571953753	0.0112052686713342	0.0271988444499014
CDK8	0.597859477781888	0.00176506816407681	0.00847918201168166					RBMX	-0.478348163509686	0.00982087007160427	0.0248515217462577
NSD2	0.608161412994634	0.000925295753076818	0.00588291865395084					BLMH	-0.517415182016442	0.000923093614453967	0.00587757394335955
FAM149B1	0.583839481937759	0.000550054353825834	0.00446140844615524					ANAPC7	-0.503807022056372	0.00044823658304335	0.00403342851276319
THUMPD3-AS1	0.78584920599816	0.000670489629850774	0.00497043374873713					ISYNA1	-1.11495977583043	0.0126015493309093	0.0294616238621908
CLDN12	0.609975708339967	0.0005812674907294	0.00458636398269857					FAM219A	-0.528307864903015	0.021720873652713	0.0436185656745026
ACRBP	2.65153815976214	0.0003540237533511	0.00358340103919507					PCDH19	-1.58493471956772	0.0021268243959623	0.00940727553009144
SLC22A17	0.703310702232321	0.000732797747560801	0.00520310505957233					SMC1A	-0.429428147834585	0.00101961470646165	0.00622145114882675
SPPL3	0.531251645259443	0.00399934169254773	0.0137516193442681					E2F3	-0.56398947078379	0.00219780488969422	0.00955642187416559
TMEM263	0.450569671639924	0.000453405965219731	0.00405879430140711					DAG1	-0.459382840969024	0.00223051719907221	0.0096436081606357
ZFP90	0.712766117208949	0.000533613018154231	0.00439829575059058					ZZEF1	-0.288455697922789	0.00161146396929365	0.0080350774149946
GOLGA4-AS1	1.07244533215208	0.0010353186410289	0.0062747609733901					SFXN1	-0.418714109580799	0.000244566337575587	0.0029729901126694
RNF135	0.624899325348442	1.65912727195094e-05	0.000937726475206052					IRAG1	-2.04512851479873	0.0124631632880603	0.0292608978461218
ATM	0.535651519039819	0.00233590203456497	0.00990821820998967					ARHGAP29	-0.414575490958969	0.00429330188870073	0.014367584692652
UNC13D	1.45844652327158	0.00614740857253241	0.0180700237990629					UBE2T	-1.23993705152302	3.83019029077146e-05	0.00125027837317659
PSME1	0.5682023577812	0.000746401180437571	0.00523724322787321					GHR	-0.778411576683638	0.00211441755902636	0.00937641561614464
NPDC1	0.664332525390592	0.0119412546841584	0.0284214918039314					PI4KA	-0.302949381514651	0.0076729723999732	0.0210112412627239
RNF113A	0.922441292607874	0.00409615072019503	0.0139594100328257					MIGA2	-0.549872963176079	0.00189096030754438	0.00881360274340401
THNSL2	0.575336881013073	0.00105684483293614	0.00633226806909827					SLC4A3	-1.04476513888042	0.00106162744179605	0.00634770867899382
ANKRD11	0.597640728381796	0.00313003044896447	0.0118269947030019					SLC35B2	-0.391478965227273	0.0123727892807509	0.029100153268865
ZNF468	1.15039287099029	0.00421136845647422	0.0142071882480921					KCTD20	-0.311328907813671	0.00287943025040936	0.0112289976431953
RAD21-AS1	3.11607649605107	0.00607888125801485	0.0179225300644174					ABCA6	-1.15756106629885	0.00609280451568229	0.0179417715512963
CCNDBP1	0.69966900465138	0.000500530258977933	0.00425981099656527					CNTRL	-0.763408160131807	0.00805501749771136	0.0216995385570171
LSMEM1	1.6280516155968	0.00551911795850531	0.0168500935126361					DFFA	-0.396341509994628	0.00240889298135638	0.0100669806394148
FTX	0.60544702272473	0.000140338952091186	0.0022480269245924					RTN4RL1	-1.91819325352271	0.000377088540715779	0.00367262544900173
LINC01093	1.59236632399017	0.00661214445273715	0.0189612320576866					ARHGAP31	-0.59753320006015	0.00704569523642992	0.0197700788662125
IGSF8	0.577048926878659	7.41408183162216e-05	0.00166444201698961					ALDH3B2	-1.22218834390775	0.000349073659129899	0.00355790757126392
FAM110B	0.708461700829669	0.0037865799506087	0.0132767586824704					BMAL2	-0.591433716695471	0.0259705811434307	0.0499648423432647
LINC00910	1.22862435047601	0.00231339479322463	0.00986119508501675					UBE2C	-3.18944429251734	0.0237349244529343	0.0466645009081489
CTNS	0.700648185154836	0.000594173425069191	0.004663721229134					PGS1	-0.43185741192766	0.0030147199983149	0.0115479558409276
RAP2A	0.650554125515789	1.12777976614799e-05	0.000808070580989354					PTH1R	-0.671768864467278	0.00253341838647908	0.0103644174439805
N4BP2L2	0.60560021004834	0.00976412620358717	0.0247260494623175					SLFN12	-0.995605720581685	1.66171126600099e-05	0.000937726475206052
FIGN	0.891198120697506	0.0103568402472733	0.0257548844167505					GABRE	-0.429982531242887	0.0119426884717006	0.0284214918039314
ANXA1	0.782001744387162	0.00679414561355826	0.0192930943027338					TMEM63A	-0.347376470799857	0.000406464319069273	0.00381250725784259
SERPINB8	0.837057622712752	0.000109811388289645	0.00201084098938027					PDP2	-0.681675561134748	0.00490917669971025	0.015643414513858
CCDC82	0.6451148257812	0.000100424549443303	0.00193110369686743					CYB5R1	-0.373318487593281	0.00521707291216327	0.0162438541376191
H2BC26	2.90736039787711	0.0155708354533281	0.0342213550474826					IFRD2	-0.357211746236424	0.00338933730894131	0.0124446261217943
HECTD1	0.547793486828537	0.000338699091659443	0.00349590909430679					NOL11	-0.475595983423978	0.00474096954675627	0.0152897676944182
CCDC30	1.34797107914426	0.00295247039809577	0.0113929070020822					DIAPH1	-0.58601374989666	0.0101739616406753	0.0254697907053188
RAPGEF6	1.06257484482946	0.000399803380042752	0.0037766984499881					ZBED3	-0.514483613019513	5.5758353966899e-05	0.00149045705309661
PLOD3	0.439218056360782	0.000435213440767797	0.00397132411299222					MYORG	-0.72408001081244	0.000772232685646122	0.00533183287314563
PRDM16-DT	2.49098016823106	0.00174399095949667	0.00841079605886436					HEPACAM	-1.97370598953176	0.0178551120759278	0.0377938312487279
SRP14-DT	1.01009066546754	0.0083310727123321	0.0221904926109133					PFDN2	-0.438090001899536	0.00258882095161862	0.0105111122013991
UBE2D2	0.504088932352361	2.82559643022486e-05	0.00111307972696776					CYBC1	-0.460856797649882	0.00590798051925317	0.0176003093574084
ZNF736	0.973679616296579	0.000716500649901947	0.00514022983901405					RGCC	-0.834463476833958	0.00360953183736273	0.0129108768702936
ZNF516-AS1	1.6911827374267	0.0043534260041455	0.0144789985053129					INPP5F	-0.476100869124684	0.00224134648274377	0.00968387813179638
NFKBIE	1.23389393552407	0.0195433455969948	0.0403677621733141					WBP11	-0.393472689393888	0.0127538102042304	0.029723428322661
ENDOV	0.744916804945231	0.00249477300661464	0.0102693063833663					NDUFAF8	-0.569515713264426	0.000358204991354415	0.00360249492761097
CD27-AS1	0.738258112169671	0.000303697547083951	0.00328999325159703					CASP1	-1.21640200255267	0.002312787254909	0.00986103958463422
OSBPL10	0.853101085447052	0.00469606290848807	0.015197079142386					SOCS3	-2.28064780758449	0.000986549898835425	0.00609726513021488
HMGN4	0.568051586225127	0.00283517321631527	0.0111191848965097					RFLNB	-1.05690658387528	0.00960672106833041	0.0244241548009319
HMGN2	0.609975170294133	0.00303300436040802	0.0115897143827231					PPID	-0.443559907162421	0.0052505038497977	0.0163097140633759
HABP4	0.739393645775901	0.00244688242612139	0.0101740346097433					PDS5B	-0.490979526547531	0.00137483807867718	0.00728465908026924
ZNF451	0.550567145866665	0.000148126718218366	0.00231061623323824					PLAUR	-0.842409966745967	0.00339357360808872	0.0124548839669449
RBM26-AS1	1.06221521043228	0.0016994255872284	0.00828272115163986					HYAL1	-1.41406737631252	0.000343957407407614	0.00352490000659625
ADCY7	0.787753980531948	0.00427922032323141	0.0143482672896233					TCF19	-1.02385238602789	0.0138872476408666	0.0315195622727044
BEX4	1.04225753717479	0.0061573841223478	0.0180877087513628					ZNF668	-1.02783213444122	0.00338391090424362	0.0124351710379281
LRRC8C	0.790077209037743	0.00300452755503264	0.0115268122240177					MRPL22	-0.566274600863875	0.00443745851410168	0.0146649071042304
ZNF16	1.07497174282651	0.00749834797770084	0.0206971663809044					ADAM12	-0.573687880138469	0.0253083043859897	0.048927877310487
NIPBL-DT	0.797707738909953	0.00048618633227224	0.00420953109461171					PSME3	-0.502025371436361	0.00294663541267403	0.0113780188519801
ZDHHC23	1.42563903571793	0.000344495313378445	0.0035283185476981					TIMM22	-0.511310682334978	0.000951637000411777	0.00597124553892099
ZNF493	1.02127530082053	0.00123744931882839	0.00686836523112339					SF3B4	-0.454848252055819	0.00281552291618689	0.0110820690063344
SETDB2	0.771486893330201	0.00884790011239874	0.0230748825895697					SEH1L	-0.472946341059301	0.0150428625533737	0.033349614914836
C6orf132	1.12282966778382	0.0148358956987903	0.0330526453347141					TECR	-0.468079784075416	0.00378742838023217	0.0132767586824704
ARCN1	0.430493019675037	0.0026910641694696	0.0107765933088721					PRPS2	-0.489267756744904	0.000619203026111475	0.00477552382978694
PKP4	0.695576929640034	0.00249286436754792	0.0102687933918935					POP5	-0.668352567781914	0.0016333732237203	0.00810258225429534
MID2	0.581321741988481	0.000330450441233919	0.00344786599349083					ANTXR1	-0.416502865028566	0.00458552017974225	0.0149868588842596
UBQLN1-AS1	0.918894927651305	0.000162575501808769	0.0023973135309191					CCDC32	-0.608520424805214	0.00453835662932842	0.0148762988373658
CLDND1	0.57559271147588	0.00179659632693361	0.00855588123924149					SHISA9	-2.44929319484673	0.0192378789815793	0.0399086610108015
RPLP0	0.436014445763808	0.00145733942438205	0.00756624689724272					LIMA1	-0.489539720610515	0.0123454344121591	0.0290599939262234
DDR1	0.873984168691156	0.0196977743591464	0.040609021923799					SLC2A4RG	-0.35587310950216	0.000459167052059908	0.00408074969375733
TAPT1	0.595855338824574	0.00360472442301976	0.0129034787182225					RAB27B	-2.71384606425497	0.0100535134880928	0.0252625248708363
HIVEP2	0.719635895726527	0.0103820493479572	0.0257915736067508					FGF13	-1.32004783593006	0.0193242289045668	0.0400252830423484
WASHC2C	0.661462943689802	0.000655051397156299	0.00491587463107126					VSTM4	-0.567669855034206	0.00677575024611775	0.0192630318159304
THRB	0.657406158567299	0.00843911051113068	0.0223850323051006					KYAT3	-0.537121113926914	0.00149383840958519	0.0076605671688365
ITGA11	0.943448883633604	0.0134841559499129	0.0308976121208991					HES1	-1.47612741000529	0.00471922697507067	0.0152463258008457
SEPT5-GP1BB	2.25412062722937	0.0101809977152469	0.0254716703197454					WDR36	-0.355868218996667	0.000244331072862557	0.0029729901126694
ADAMTS9-AS2	3.01133254459295	0.00982979417060514	0.0248657587773202					TTF2	-0.619602292815112	0.0124426531974396	0.0292326170630458
KCTD16	1.60967719116453	0.023614853287476	0.0464760983095665					REST	-0.405152856893373	0.00878459969809204	0.0229920634839935
SPSB2	1.04656072407061	0.00111055331550625	0.00650289408347303					PLEKHA4	-0.862359344878391	0.0180488350174881	0.0381217859887083
LOC105369632	1.04656072407061	0.00111055331550625	0.00650289408347303					ADAM33	-0.683526345423756	0.00794184603543466	0.0214952660407344
SNX29	0.604070828335859	0.00321531863517126	0.0120151746791035					UBTD1	-0.478199391415717	0.010609717577861	0.0262138507847338
IL6R	1.13688732906675	0.00100017100329004	0.00614406007997595					SLC25A12	-1.03936212849943	0.00386790171817814	0.0134533946441491
MFF-DT	1.50150172180874	0.00127472178956978	0.00696358616333153					MED24	-0.538391485571812	0.00224894639973783	0.0097111293900157
NR4A2	1.44262106020379	0.00291459902196747	0.0113003910848633					CDT1	-2.00868660869578	0.00631877946023379	0.01840321870793
AGRN	0.659586659510857	0.00871803439732881	0.0228858342920453					KPNA1	-0.297858891458403	0.000612066309437821	0.00473953409478578
SLC15A2	2.71906376236689	0.00151926447276755	0.00772516458060955					MCCC1	-0.436955911179432	0.00938343185927473	0.0240049039031046
DENND2A	1.72802401468838	0.00279032006338369	0.0110378459833488					LEMD3	-0.509143212869373	0.0044801591304801	0.0147532822935838
SLC49A4	0.616794137037008	0.00107444443087708	0.00639555547479678					SYNGR1	-0.787946443727652	0.0138888319048533	0.0315195622727044
GABBR1	0.758343982279894	0.00568574628804061	0.0171555944263298					DCBLD1	-0.662438017597158	0.00592900782291185	0.0176138326000057
C5	0.824683766821351	0.00014275930538232	0.00227404716318419					KLHL31	-3.18623015220969	0.00209246662549933	0.00931976107534755
TERF2IP	0.513324586400768	0.000124594347523027	0.00213099731981902					RTL9	-2.21015728469734	0.000690170481005272	0.00505422555809968
LOC105371348	0.513324586400768	0.000124594347523027	0.00213099731981902					PYGM	-0.858050681268481	0.00137117473841575	0.00727039335308118
HAGH	0.45604908967518	0.00139789514939058	0.00735368578449762					NDUFB2	-0.541958538704311	0.00876915525651458	0.0229746279729167
H4C8	0.729776238691761	0.0106922867484052	0.0263612803500086					KIF4A	-3.18947393786592	0.000275327685205785	0.00313788075178431
SNAPC1	0.914053867990491	0.0022562252054365	0.00972310877151921					PEX19	-0.659623889209476	0.00191761252609147	0.00887281165609524
TGFA	1.61533423525421	0.00104309052762953	0.00630564222567158					KCNJ15	-3.44838654298259	0.00744730302951077	0.0206080498276465
TCF25	0.431830466555459	0.000862033262801636	0.00567500366836734					DHX30	-0.572224819939216	0.0216712010834035	0.0435542714511419
CDC42SE2	0.635874586769405	0.000381689205198448	0.00370130715040405					MYLIP	-1.0020055717507	0.000682457041795469	0.00501475242456348
TRIM22	0.520266735980276	0.00323003153691381	0.0120440908182742					DTL	-2.65583921098945	0.0123685006473453	0.0290975397656696
WASHC3	0.530013012427629	4.58928205748376e-07	0.000284419846332851					CELSR2	-1.22865979096824	0.00990382560076511	0.0249991610106727
SLC22A4	1.09666896462155	0.000931505309943898	0.00590655225547563					PFKL	-0.282610338705234	0.00168151959782342	0.00823819877776559
BCAP29	1.57644344563158	0.000195266493633925	0.00262949792701897					RBBP9	-0.467871543574689	0.000128088259595221	0.00216421532944253
CGNL1	2.59461850991949	0.00104845081464559	0.00631484083268227					PBX1	-0.928360369421224	7.3320238500885e-05	0.00166444201698961
USP12	0.568849125872707	0.000350836615685766	0.00356301559687528					TIMM21	-0.596965190708736	0.00544526766465995	0.016702074794542
AGTR1	0.967203519940634	0.00943782855890237	0.02409765245529					BIRC6	-0.326411972686583	0.00125013660631264	0.00689912397501012
YIPF4	0.645439137891451	0.000122049319917452	0.00211585809875714					EIF2B5	-0.551777244973397	0.000300162441734716	0.00326603972518908
PPM1M	0.535582739555659	0.000739386290846105	0.00521897882992336					SRCIN1	-0.718472275821042	0.00345613619399365	0.0125908354003971
TMTC1	0.555548124974061	8.01504562345459e-05	0.00171930196056912					NEMF	-0.512803855408243	0.00183069133028774	0.00864907739847023
ZBTB26	0.892865760942765	2.6409710406328e-06	0.000474945117822839					LRP4	-0.765360259516406	0.00424246492985922	0.0142860539018738
IMPA2	0.845726733933305	0.00108437397136354	0.00642406293361837					MTFR1L	-0.489173087032689	3.29493708205014e-05	0.00115118567978567
ALDH1A1	1.57282279310427	0.00594761445338595	0.0176355845339501					TACC2	-0.521298617486021	0.0012399031748052	0.00687781818905758
CHST2	0.822972938811633	0.0080402171410434	0.0216698095195157					TBC1D2	-0.691432767999531	0.00379764467106723	0.0132993309355953
SNHG29	0.456043560045877	0.00996316352356486	0.0250975795368225					GLOD4	-0.360718454097048	0.00368610214150122	0.0130537239144161
SESTD1	0.426910296118043	0.000575005747490388	0.00456935078125357					MYBBP1A	-0.487697978000771	0.00382552458147008	0.013372299285997
IFI27L2	0.803071672152775	0.0140691819001894	0.0318076241231305					NOLC1	-0.381405560379777	0.00819396452417636	0.0219676105268557
ACOT4	1.77815805929439	0.00200972732023223	0.00910626380628972					SCARB1	-0.32538944809867	0.000471213354479548	0.00414834463726808
KDM1B	0.601754510405097	0.0117075128241123	0.0280410703577076					GGT5	-1.29216242160316	0.0071707667921908	0.0200169416371728
CREBBP	0.601924209254049	0.0193231552527844	0.0400252830423484					CABIN1	-0.511651621788773	0.00616971843147273	0.0181157452601039
SLC8B1	0.680981958544454	0.0137210682502479	0.0312538460025432					TWF2	-0.60572934507257	0.0119748076187215	0.0284736023987629
LINC03016	1.87191702575215	0.00341856952947303	0.012512051427499					RMDN1	-0.305894246513275	0.000123766937828893	0.00212657460938242
RHOQ	0.525434323910269	0.00299900133898571	0.0115158450348244					HOXB-AS1	-0.557595144294408	0.00133452763629947	0.00716116321430059
DDX19B	0.768798029140545	0.00429539640546406	0.0143690246279646					EHBP1L1	-0.491991333160609	0.0155840828131943	0.0342349663872676
GLIS2	0.708139353928755	0.00684669598188948	0.0193822007057484					DCTPP1	-0.987599272985298	0.00542225016194805	0.0166679832839553
GCNA	1.17334845662	0.0118652524493389	0.0282957021537334					LRRC47	-0.361796338304864	0.00180213495894755	0.00857516298459806
ZNF449	0.794559949143385	0.000374146568100257	0.00366783605471694					CASP2	-0.573696217685979	0.00433392439515664	0.0144335981592218
TMEM8B	0.529932842650674	4.38290599965743e-05	0.00132532225396476					ANKRD9	-0.465493220609167	0.00231251066501723	0.00986103958463422
FLRT2	0.849961206275244	0.00807218051090102	0.021728328052372					BDKRB2	-1.43520989202809	0.00681969339395074	0.019339848751767
SFXN3	0.531050214028582	0.00638962364123846	0.0185501044110467					CD151	-0.332288401494418	0.00699852821955171	0.0196801039155741
RNF4	0.560224216372109	0.00267886658672256	0.0107478318353915					CFAP20	-0.513682733791879	0.00396042824320463	0.0136586129226398
SEPHS2	0.647305054541454	4.36816665886762e-06	0.000573859017250589					MRPL30	-0.597171827753448	3.57733859622656e-05	0.00119024051791214
PTP4A2	0.461989789296579	0.00261873977297741	0.0105704531088766					CAPG	-0.533754031342574	0.00413125866216217	0.01404080599402
LOC124902114	1.19928318698349	0.0128829617203292	0.0299450188070894					PSTPIP2	-0.91700180319344	0.0116215625518301	0.0278956272094805
ASPRV1	0.617201568856346	0.000350978082596991	0.00356301559687528					NT5C3B	-0.496079259661188	0.00124744883139341	0.00689173405480003
PCBP1-AS1	0.617201568856346	0.000350978082596991	0.00356301559687528					STK25	-0.277391611470782	0.00267536151860533	0.0107412561504945
SH3BGRL2	0.970681640419772	0.000982585375675757	0.0060880101425077					NMB	-0.530426542389964	0.00877696880228016	0.0229846371364534
ZNF182	0.873091223871997	0.00232878702258507	0.0098958820167218					IBA57	-0.865653964708081	0.00440299597413116	0.0145960711233052
ZMYM5	0.625080721371405	0.00144342555091089	0.00752114436123391					NASP	-0.386062860674548	0.00234825604580658	0.00994352265791763
SGMS1	0.640738778331042	0.000106445499380698	0.00198897615854861					CSTF2	-0.525455481609967	3.11536317911663e-05	0.00113368433490332
ITCH	0.550829642850681	6.26172166131438e-05	0.0015670639079359					NAT14	-0.838637127011296	0.0126810444663632	0.0296135788774788
WDR19	0.675335424840942	0.000104564081490037	0.00196262234692387					ABTB3	-1.7932661693524	0.0155654094180019	0.0342137843470032
RAB3GAP2	0.622728487741342	0.000137108084985029	0.00222971128027728					HSPH1	-1.26628676855751	4.41650848253766e-05	0.00132532225396476
METTL22	0.556163747585625	0.00184182928290033	0.00867986558844448					CAPNS1	-0.223018155821948	0.00433330804266655	0.0144335981592218
ARHGAP39	1.01156361143314	0.00290007273605626	0.0112708263084146					PXDN	-0.3088532628037	0.000739974303056198	0.00521897882992336
XPC	0.518651152379482	0.000134127414055521	0.00220998065400944					ALDH7A1	-0.494392296268694	0.00432307569759118	0.0144265488066151
SIM1	0.598163681085367	0.00406628874793623	0.0139032820856565					SCD5	-0.804126170574189	0.00651156388118019	0.0187863752558488
SELENOF	0.431570491868404	0.0055629311968097	0.0169240126685183					ZNF195	-0.490227445294008	0.00310274028528316	0.0117674376898666
MILR1	1.45463469571174	0.00357772442826001	0.0128672123471375					LVRN	-0.693174722274862	0.0234065695050838	0.0461503359458536
DOK1	0.652189264264685	0.00502460900561656	0.0158677666987905					KRT79	-1.44853380587028	0.00392382215357201	0.0135811908093569
ADAR	0.399458041767102	0.000561499172973016	0.00450134021008674					PDE7B	-1.11746689369484	0.0203290178589966	0.0415565267803839
ACOT9	0.506338041587836	0.00190319384365078	0.00884401272663122					PSKH1	-0.404370598031285	0.00144588274563165	0.00752940387562346
PPP1R3F	0.82518780021898	0.00236361150640803	0.00996942928496673					HAPLN3	-1.972164642085	0.00535472256576825	0.0165293795612596
NCOA6	0.601643638263177	0.000254504812115171	0.00303610446873187					S100A4	-2.29563187031024	0.00385896804869006	0.0134319374509318
TGFBR1	0.550665638629692	0.00207669552533616	0.0092758350572956					RABEPK	-0.646058292112085	0.000839000089804464	0.00558944967235474
TAF1A-AS1	1.43601473518974	0.00373375426731843	0.0131741864912249					CXCR2	-2.82069960719103	0.00083387539963522	0.00557035218603519
KLLN	1.70589717148718	0.000837604130527029	0.00558608495352021					TLN1	-0.324258905149759	0.00739684903421938	0.0204956336846759
RFNG	0.518932542356961	0.00732189858631416	0.020336906029994					MRPL36	-0.404963081837966	0.00322844176969502	0.0120407629544479
PARTICL	1.76626393488807	0.00101318114781302	0.00619451347323323					FADS2	-0.396417124712759	0.0146148271438651	0.0327134033435842
ZNF639	0.584511572488769	0.000469958768721065	0.00414784396967138					GSPT1	-0.282798616843676	0.00474479014378156	0.0152897676944182
AKAP9	0.641958079260239	0.0084517402697426	0.022411647877444					SNRPE	-0.610539404235225	0.0102129131150197	0.0255219368553053
ACSL3	0.695366776124269	0.00846094492898566	0.0224265615669777					FHL1	-0.240666671926573	0.00319598288467799	0.011976612945447
AMFR	0.514588508744334	0.000892214538344949	0.00578331856161433					GLO1	-0.280718293499599	0.00209485611378397	0.00932322707606316
TMEM127	0.538905972821924	9.97192247470395e-06	0.000758568974859858					HSPD1	-0.854614516907925	0.000338582493998137	0.00349590909430679
ARF1	0.422199430681677	0.00658808457133547	0.0189195151135574					CLCA2	-2.40990877632563	0.00442232032353302	0.0146404576968497
AGTPBP1	0.592492911093892	0.000151250484133025	0.00234241556951486					MGP	-1.96503858570077	0.0212552841612583	0.0429163071086135
EPGN	3.26315505575383	0.00201884553675096	0.00912363902868767					ID3	-1.54668801575135	0.00529801960972262	0.0164041962741062
RPS6KA5	1.12769691143527	0.000360503667018807	0.00361243599852162					MGMT	-0.52765777175906	0.0012446895145243	0.00689108641769977
CARF	0.703806981199983	0.000161075616702924	0.00239573966341609					MAPK8IP1	-0.855664025821399	0.00662849956620094	0.0189836805943343
AZIN1	0.404191076687708	0.000482656163529279	0.00418819428734854					DOCK6	-0.805987783767212	0.00824518834143333	0.0220501645160091
RSBN1L	0.69695237895033	0.00801167345828638	0.0216232537164253					MAGED2	-0.347758302269154	0.00402342042484457	0.0138014350210997
FERMT3	1.90874890992003	0.00228957846983268	0.0098060256984102					MANBAL	-0.360947716929911	0.0209137631820957	0.0424070998859122
SLC38A6	0.594344179495642	0.000119757562402437	0.0020888622096619					ERAL1	-0.532401192250508	0.00250779373811051	0.0103032553580043
TRMT11	0.666985667048721	0.000608686762644502	0.00471921693841957					LOXL2	-0.375351825051841	0.0137027978165417	0.0312267973397741
PLXNA3	0.535942433940304	0.00461065480600671	0.0150277061514013					GTF3C2	-0.528278657562328	0.00209486455033154	0.00932322707606316
LINC01397	2.5073498607519	0.0092597569582339	0.023782840847998					HNRNPU	-0.227718809079029	0.0035715466619038	0.012856674537785
CBLL1	0.603857035649432	0.000363808460710241	0.0036229783734397					CCNJ	-0.68035987737044	2.68606313657669e-05	0.00110572683724899
DYRK1A	0.550671555306392	0.000142720340874007	0.00227404716318419					RABL6	-0.392479159094802	0.00771831363930734	0.021088582266386
GOLGA4	0.50085754429921	0.00275663771236658	0.0109554936748323					SREBF1	-2.18433340790514	0.00374529240002419	0.013201410321212
ZBTB18	0.599425107668117	0.000162115723061936	0.0023973135309191					SYNE2	-0.630859400322717	0.00244181267952114	0.0101602943011979
UBE2B	0.719300625212739	0.000140252530932531	0.0022480269245924					PTGES3	-0.487449270172797	0.000787617176814285	0.00538969475324582
APPL1	0.570992780283268	0.00179927180666423	0.00856426643322031					BRAT1	-0.500984546291238	0.00448689035151812	0.0147562022191798
VEZF1	0.573680121554325	0.00226691747864557	0.0097435287932995					ENSA	-0.325209197849925	0.00348614203364699	0.0126680767333788
FAM193B	0.596773706903868	0.00431698221844455	0.0144160991970799					PINK1	-0.323293744116594	0.00248966900182242	0.0102625929467236
ADPRM	0.81035484623999	0.00444390856647214	0.0146725455307535					SLCO4C1	-0.917803809771917	0.0118981520619445	0.0283545804313632
BORCS5	0.833237244804607	0.000281456526217849	0.00316212836351973					CCN4	-4.063054067877	0.0245623367709932	0.0478608024555981
FBXO11	0.436875174669203	1.86546499587255e-05	0.000994223751503924					PCDH18	-0.818028456456171	0.00184836483282721	0.00869451482791074
TIFA	0.887033841405338	0.0103387809746432	0.0257285012062458					DLGAP2	-1.4764758203957	0.0193385791322842	0.0400414383935792
PRIMPOL	0.951030861878101	0.00536013228549624	0.0165431214130383					CDCA7	-3.03621843383938	6.44156405658807e-05	0.00159176101186075
SBDS	0.409070917156954	0.00023554104724977	0.00291355501712681					WDR33	-0.376419344175701	0.000315816057615378	0.00335600718947836
EAPP	0.604318563426923	0.00891433933725675	0.0231754301316705					CAND2	-2.37755309999203	0.00454585715093808	0.0148839327422068
BRAF	0.528042573311591	0.0010347795431823	0.0062747609733901					RAC2	-1.88481058297789	0.00226189201410531	0.00973295571880648
CYB561D1	0.722407670921955	1.90681221483535e-06	0.000427621212023076					SEMA4C	-0.570005373123946	0.0111683599655782	0.0271435946355531
MSANTD2-AS1	1.39393143160348	0.000711417982597096	0.00511600048101916					ARSB	-0.385258432175595	0.00358021793237138	0.0128672123471375
LINC01291	3.9329896031776	0.017726416049274	0.0375859224384655					NUBP1	-0.677760650875214	0.00518909715229994	0.0161830105880288
RGS11	0.995081928274849	0.0025234611782243	0.0103457907430598					ACOT1	-1.3970424262197	0.000263993133017721	0.00308013287227525
PHF7	0.99919839320736	0.00253348425011824	0.0103644174439805					PTGES2	-0.449672203457432	0.019309435642848	0.0400090394385289
CD99	0.480468549006713	0.00800419804476613	0.0216098329951566					EIF2AK4	-0.256937206401132	0.00120088690307699	0.00676911352105661
ZNF577	0.598339227499872	0.00138196557226889	0.0073040174222095					HCCS	-0.416894630564396	0.000113094190762906	0.0020301005099432
CABCOCO1	2.9948911401787	0.00137838551486805	0.00729597001046896					SPDL1	-0.684092153374052	0.00141898587827077	0.00742741683721723
BTBD10	0.61045440256119	0.00375967496241212	0.0132350947361451					NT5DC2	-0.433613088522869	0.00947256846505364	0.0241649153869916
QPCTL	0.702056294086472	0.00413550596187373	0.0140465542742799					NDRG2	-1.72381570577388	0.000161939765032925	0.0023973135309191
SRGAP2	0.612177141058254	0.00560430369509459	0.017016901038666					SMAP2	-0.696950057882495	0.0120061099753418	0.0285243292127062
[truncated: 2,568 more rows]

## Sheet: Mus BmDM
UP									DOWN
SYMBOL	Human_Symbol	Log2_FC_Tm_Ctrl	P.val_Tm_vs_Ctrl	padj_Tm_vs_Ctrl					SYMBOL	Human_Symbol	Log2_FC_Tm_Ctrl	P.val_Tm_vs_Ctrl	padj_Tm_vs_Ctrl
Tlr7	TLR7	0.650227076043257	0.000301966521786336	0.00177761154251009					Arhgap6	ARHGAP6	-0.23521503478714	0.024055951785746	0.044483414221793
Ofd1	OFD1	0.147926242667311	0.0110343162935672	0.0239642517616498					Msl3	MSL3	-0.367716856778469	0.000128674739441059	0.00102175142941473
Piga	PIGA	1.0317336746686	4.53043907165249e-07	4.25666078943243e-05					Prps2	PRPS2	-0.886614259992754	0.000433454436661416	0.00229703125133962
Sh3kbp1	SH3KBP1	0.15906518004011	0.00385308525897073	0.0107770178962929					Gemin8	GEMIN8	-0.844786915718283	0.000159179879580143	0.00116360491973085
Acot9	ACOT9	0.490649771195455	7.28113492318182e-05	0.000712461918821894					Fancb	FANCB	-0.931062764211688	0.000303546620381276	0.00178100748417286
Sat1	SAT1	0.242956781731276	0.000119212333552739	0.000970807122581842					Siah1b	SIAH1	-0.343017491254832	0.0270803140873929	0.0488641009385845
Tspyl2	TSPYL2	0.647173019950659	0.000584945041141435	0.00283175380843966					Car5b	CA5B	-1.00377872358611	2.02736351658338e-05	0.000323415230045977
Kdm5c	KDM5C	0.402773324840532	2.82150467715006e-08	1.40251354491775e-05					Ap1s2	AP1S2	-0.692525410680295	0.00423074073063291	0.0115702938071248
Phf8	PHF8	0.426158565276588	0.00109378510294994	0.00435607588618339					Ctps2	CTPS2	-0.183725493108705	0.00486037150335876	0.0128010021822684
Maged2	MAGED2	0.262199685391878	0.012745647470697	0.0268089553365907					Rbbp7	RBBP7	-0.47665269545916	3.20032010532408e-06	0.000112345700420515
Acsl4	ACSL4	0.334035458247777	0.015821033551163	0.0318084426371627					Reps2	REPS2	-1.41830913366503	0.00020959715856407	0.00140945015664269
Atg4a	ATG4A	0.333449054532457	0.000842770527360346	0.00362992203635628					Scml2	SCML2	-0.808820138955223	0.024354399544436	0.0449238716251604
Psmd10	PSMD10	0.593346668787654	0.000145164645666864	0.00109463656049886					Phka2	PHKA2	-0.88464483109787	3.6600466745831e-05	0.000460958115204675
Morf4l2	MORF4L2	0.151780521148329	0.0018001322599487	0.00620533802895492					Pdha1	PDHA1	-0.166601479162195	0.00150685099139899	0.00546096158358566
Apool	APOOL	0.392582866844944	0.00110756804439613	0.00438755119149209					Map3k15	MAP3K15	-0.25095454050756	0.0194108049475954	0.0374504072479069
Atp7a	ATP7A	0.545248779804006	0.00547585264832987	0.0139873424174297					Sms	SMS	-0.643328071443506	0.000404311911784876	0.00218451483815246
Rlim	RLIM	0.216997421074976	0.0210899932492246	0.0400803404355581					Ptchd1	PTCHD1	-1.53811037061577	9.37209681621859e-05	0.000831907479536774
Il2rg	IL2RG	0.145196447045375	0.00213986712100451	0.00703123445603463					Prdx4	PRDX4	-0.23830596162395	0.00534618720808321	0.0137125012249433
Eda2r	EDA2R	1.80734371054779	0.00256354188475079	0.00801840800447975					Rragb	RRAGB	-1.05772558303197	0.0014327265680826	0.0052622948685034
Msn	MSN	0.271691577608127	4.08879451714449e-05	0.000494756080472781					Mageh1	MAGEH1	-1.64630644188957	0.0157683920177902	0.0317231354387371
Prkx	PRKY	0.15543372008536	0.0130210492469206	0.027227423690305					Smc1a	SMC1A	-0.269644594695061	3.0897552407047e-05	0.000407276523880348
Prkx	PRKX	0.15543372008536	0.0130210492469206	0.027227423690305					Hsd17b10	HSD17B10	-0.405556369206128	0.000750177133471736	0.00333659672070625
Ikbkg	IKBKG	0.234871439646163	0.000661823421131661	0.00305856439360474					Fam120c	FAM120C	-0.396979075680536	0.0150508764318001	0.0305317077077996
Mecp2	MECP2	0.313654311502597	0.00115135228883142	0.00451494316608016					Tsr2	TSR2	-0.31877998444792	0.0119234091325954	0.0254832282134741
Avpr2	AVPR2	0.271880630025884	0.0269225636176864	0.0486379089166114					Pfkfb1	PFKFB1	-0.372689352905573	0.014348130951374	0.0293746661174176
Arhgap4	ARHGAP4	0.176155935788948	0.00575739004761107	0.0144802845824049					Apex2	APEX2	-0.294749638039382	0.000257024008389953	0.0015986172934244
Mtm1	MTM1	0.749471334182334	0.000794380920332129	0.003482576973981					Amot	AMOT	-1.3615480485121	0.000255121960206236	0.00159156656600547
Enox2	ENOX2	0.27210032000552	7.17595584922892e-05	0.000704945480935714					Alg13	ALG13	-0.374950405150758	0.0172232983059269	0.0340438886667335
Rab33a	RAB33A	1.85754931013072	0.000166714407268993	0.00119639283968458					Col4a5	COL4A5	-0.740411269996002	8.03787590964998e-05	0.000755572495682453
Elf4	ELF4	0.198829509358848	0.000934526843887153	0.00389474589208225					Col4a6	COL4A6	-0.627666486460831	0.0061491240217624	0.015176795276751
Il13ra1	IL13RA1	1.28575731103071	0.000269431700901203	0.00164189689296967					Tsc22d3	TSC22D3	-0.859200716751308	2.29506964335361e-05	0.000345934170716584
Elk1	ELK1	0.217795254134361	0.00309947860232384	0.00917076680739961					Prps1	PRPS1	-0.460879581226296	5.88462077002397e-05	0.000622521412968409
Uba1	UBA1	0.105418093914159	0.01357231620636	0.0281152147852034					Morc4	MORC4	-1.53252256777469	2.08135635657607e-05	0.000328537133726885
Cask	CASK	0.204248835691182	0.0239127084157181	0.0443118574143293					Tceal8	TCEAL8	-0.298349777346584	0.0221039869978586	0.0415498784484024
Bcor	BCORP1	0.15439324816202	0.00208585715236499	0.00691409624764998					Bhlhb9	GPRASP3	-0.717745015187507	0.0117522586807176	0.0251715475052186
Bcor	BCOR	0.15439324816202	0.00208585715236499	0.00691409624764998					Bhlhb9	ARMCX5-GPRASP2	-0.717745015187507	0.0117522586807176	0.0251715475052186
Cybb	CYBB	0.873291057194013	2.89941900259136e-05	0.000394329931043893					Armcx2	ARMCX2	-0.613846499983478	9.72928917484957e-05	0.000849058122021458
Lancl3	LANCL3	1.75153220121166	0.00125953428702809	0.00481607156458401					Armcx6	ARMCX6	-1.92287023035381	0.00752526832109981	0.0177720466412595
Pim2	PIM2	2.1727461860398	4.38846337115599e-07	4.25666078943243e-05					Gla	GLA	-0.769252804759041	6.0652717586111e-05	0.000637135521084194
Otud5	OTUD5	0.308160050914509	4.69931477943578e-05	0.000543240788502777					Btk	BTK	-0.105159764087413	0.00405772499504599	0.0112054444297257
Gripap1	GRIPAP1	0.15749333493027	0.0180048374757626	0.0352522633230349					Timm8a1	TIMM8A	-0.465264248478491	0.0046558034211899	0.0124044540000583
Tfe3	TFE3	0.204339347921922	0.000511461902581517	0.00256598185844994					Cenpi	CENPI	-0.841020347941079	6.79384676785306e-05	0.00068553175751015
Shroom4	SHROOM4	3.93261740889287	0.00192748461184781	0.00653913493623607					Trmt2b	TRMT2B	-0.713991226538361	0.000125400719851338	0.00100420854750608
Pdzd8	PDZD8	0.407340946340115	5.28789429252031e-05	0.000583543672524825					Cstf2	CSTF2	-0.713294987987965	0.000510758082574327	0.00256404464169183
Atrnl1	ATRNL1	0.600261960701742	0.00103465306474557	0.00418458492229242					Hmgn5	HMGN5	-0.413952907974058	0.00253130590811434	0.00794557679215379
Vti1a	VTI1A	0.456945288525246	1.0513192694433e-05	0.000221630061815654					Cox7b	COX7B	-0.174432478439517	0.00443061944548425	0.0119186869630434
Zdhhc6	ZDHHC6	0.400075863824935	0.00222115540175514	0.00721654518574431					Zdhhc15	ZDHHC15	-0.636039622848537	0.00293565382141708	0.00880129554613993
Acsl5	ACSL5	0.33208781446901	0.000417246742013523	0.00223254330892023					Uprt	UPRT	-0.571441208740673	0.0125066053025807	0.0264094450459083
Shoc2	SHOC2	0.253624855960584	0.00574182917720604	0.0144515694478379					Abcb7	ABCB7	-0.466481268362058	0.00845677477025815	0.0194976512189236
Itprip	ITPRIP	0.292343350141094	0.00167279393048619	0.00587724347586993					Nap1l2	NAP1L2	-1.25773512230867	0.0035396201332231	0.0100858351883222
Psd	PSD	1.69278518959321	5.29213582470007e-05	0.000583543672524825					Phka1	PHKA1	-0.6500346391362	0.00412685205121583	0.0113385784745653
Nfkb2	NFKB2	0.984824343282949	2.50600258916122e-07	3.57955105465592e-05					Ercc6l	ERCC6L	-0.809332701354314	0.000280872518312327	0.00169108662067213
Lcor	LCOR	0.511371489150928	0.0124870379595959	0.0263770900431579					Nhsl2	NHSL2	-0.930188405664509	0.000226468175749903	0.00147323124124721
Pik3ap1	PIK3AP1	0.333749211895579	0.000863326134275954	0.00368172747791602					Cxcr3	CXCR3	-1.2458753396791	0.00918216909549079	0.0207203223805455
Blnk	BLNK	0.511785911252574	0.000442802667236084	0.00233363390404699					Nono	NONO	-0.216677665387388	0.000179472791122685	0.00126148663760272
Btaf1	BTAF1	0.226854338380849	0.0219607137369307	0.0413243170213261					Zmym3	ZMYM3	-0.702230639908953	9.97907677105117e-05	0.000864181094312564
Ifit1	IFIT1B	1.57694355780189	0.000887703785456294	0.00376116431703558					Foxo4	FOXO4	-0.701313453725687	0.00180406800383895	0.00621434601810332
Ifit1	IFIT1	1.57694355780189	0.000887703785456294	0.00376116431703558					Snx12	SNX12	-0.171716488533982	0.00916127159757669	0.0206818950384
Ifit3	IFIT3	1.01583548873747	0.00177371574584952	0.00613982327957436					Dlg3	DLG3	-0.708336334022857	0.000218014729074141	0.00144110055223635
Ifit2	IFIT2	1.39471977901414	0.00164748448418248	0.00580566235683957					Kif4	KIF4B	-0.611591644065324	0.00260916192793482	0.00811209789303128
Ch25h	CH25H	2.51528963533262	3.17279378376399e-06	0.000112012239633054					Kif4	KIF4A	-0.611591644065324	0.00260916192793482	0.00811209789303128
Fas	FAS	2.04158973407314	2.00506837195367e-07	3.36716008895517e-05					Pdzd11	PDZD11	-0.111821431336511	0.0174557923831456	0.0343994817547337
Sgms1	SGMS1	0.390130401855086	0.000208759383205871	0.0014045765322682					Igbp1	IGBP1C	-0.19699754252044	0.00301765597646118	0.00898819131437023
Cd274	CD274	2.35967017256437	8.81220284184628e-08	2.32998393011965e-05					Igbp1	IGBP1	-0.19699754252044	0.00301765597646118	0.00898819131437023
Insl6	INSL6	0.190115348986524	0.00714506894352749	0.0170458383108497					Pja1	PJA1	-0.285220990864106	0.00967580518681062	0.0215756739738912
Jak2	JAK2	1.70138731828299	1.15183697653939e-06	6.48954660912004e-05					Stard8	STARD8	-0.307963777920855	0.000475865563301637	0.00243933471190529
Rcl1	RCL1	0.66684859668134	0.000704502609329316	0.0031882115966995					Las1l	LAS1L	-0.168900358960426	0.0148932287654606	0.0302712060628686
Vldlr	VLDLR	0.727981074770935	0.00070806519470729	0.00319619548660643					Zc4h2	ZC4H2	-0.586403463405373	0.00509779660447735	0.0132532046869958
Apba1	APBA1	0.81192823892683	8.31358451596452e-06	0.000193848629835813					Spin4	SPIN4	-0.87065071412325	0.0175548435887414	0.0345235070861354
Gda	GDA	0.251602761608208	0.0168928379712896	0.0335240015121712					Maged1	MAGED1	-0.541109463557143	0.00104370907611906	0.00420836232606475
Zfand5	ZFAND5	0.672109256272284	0.00075298851678626	0.00334311836302353					Pcyt1b	PCYT1B	-2.69955416494745	0.00574140571711553	0.0144515694478379
Osbp	OSBP	0.298675366164046	0.00058070252810078	0.00281560293277737					Pola1	POLA1	-0.911940568663702	9.94410661995705e-06	0.000215288175899314
Ms4a6d	MS4A6E	0.883308155909666	8.21229224632281e-05	0.000765023656259772					Tbl1x	TBL1Y	-0.2536300508789	0.00239626596179797	0.00762310857184684
Ms4a6d	MS4A6A	0.883308155909666	8.21229224632281e-05	0.000765023656259772					Tbl1x	TBL1X	-0.2536300508789	0.00239626596179797	0.00762310857184684
Ms4a6b	MS4A6E	1.20263883029524	4.1398766087497e-06	0.000129443282776788					Pls3	PLS3	-0.354345418969318	1.41858489312789e-06	7.3655608025252e-05
Ms4a6b	MS4A6A	1.20263883029524	4.1398766087497e-06	0.000129443282776788					Mtcp1	MTCP1	-0.392153444328503	0.00236141997362348	0.00753604674171006
Ms4a6c	MS4A6E	1.28928973518129	0.000144699471566758	0.00109306938370179					Mtcp1	CMC4	-0.392153444328503	0.00236141997362348	0.00753604674171006
Ms4a6c	MS4A6A	1.28928973518129	0.000144699471566758	0.00109306938370179					Fundc2	FUNDC2	-0.464455404734793	0.00010231523060002	0.00087627248150686
Ms4a7	MS4A7	0.238917753303462	0.00756870700380224	0.0178508866836687					Dkc1	DKC1	-0.638700600718522	6.97549915694488e-06	0.000175830685645748
Ccdc86	CCDC86	0.503964417857267	1.41038473531092e-05	0.000258508128402786					Gab3	GAB3	-0.900925384390634	0.000289990751111551	0.00173006004035682
Tmem132a	TMEM132A	1.55771899101365	5.77122883904619e-07	4.76832386460425e-05					Slc10a3	SLC10A3	-0.245469267710256	0.00188412551356997	0.00643596145055912
Slc15a3	SLC15A3	1.42324355788996	2.37909038120667e-07	3.57563217745299e-05					Lage3	LAGE3	-0.469690775109954	3.71536534493433e-05	0.000463562702223885
Vps37c	VPS37C	0.856212464522431	3.11310865502389e-06	0.000110813313283603					Plxna3	PLXNA3	-0.812776777935162	0.00158881222921993	0.005663846693206
Syt7	SYT7	3.95981248290248	0.00380859760404564	0.0106793126858171					Fam50a	FAM50A	-0.317748042584515	0.00041617196383198	0.00222825032078415
Best1	BEST1	1.734796619616	0.0022577607200657	0.00729516184822061					Atp6ap1	ATP6AP1	-0.141716465566225	0.00124439255946183	0.00476991558804199
Fth1	FTH1	0.227110088932066	0.00790363693921671	0.0184760150947415					Dnase1l1	DNASE1L1	-0.260955175785835	0.000718361520757757	0.00323093688688261
Stx5a	STX5	0.379608374206432	0.00195509967115092	0.00659322214746065					Irak1	IRAK1	-0.228629744043502	0.00114342093622396	0.0044909266670212
Slc3a2	SLC3A2	0.54892775897355	4.62013085584007e-05	0.000537587697991803					Naa10	NAA10	-0.790553531545369	0.000389971895877751	0.00213112609941637
Mark2	MARK2	0.174669494367515	0.000602964338807948	0.00288648897518753					L1cam	L1CAM	-0.594201946687428	0.000149258442863178	0.00111011038269988
Fermt3	FERMT3	0.0949799956039467	0.0170722218877808	0.033831366831359					Idh3g	IDH3G	-0.240606378177892	0.000664387246785104	0.00306292809652009
Plcb3	PLCB3	0.184157581605661	0.000257740007001114	0.00160146753350142					Abcd1	ABCD1	-0.459520390933016	8.4667839592278e-06	0.000195877593534304
Esrra	ESRRA	0.285429902859837	0.0122390919830858	0.0259681058688419					Slc6a8	SLC6A8	-0.572556152982217	4.65675638350559e-05	0.000539827533375223
Prdx5	PRDX5	0.538064775262337	0.000188945787135902	0.00130603676442917					Dusp9	DUSP9	-1.93927249951434	4.51366660772877e-05	0.000528166995614363
Ccdc88b	CCDC88B	0.578142053091164	0.00140488893675744	0.00520219154263549					F8a	F8A3	-0.853423799620881	0.00553887206413827	0.0140917519255837
Sf1	SF1	0.0524055386235279	0.00738526551338256	0.0175179794874604					F8a	F8A2	-0.853423799620881	0.00553887206413827	0.0140917519255837
Cdc42bpg	CDC42BPG	0.235392656706746	0.00878887010045294	0.0200770751357222					F8a	F8A1	-0.853423799620881	0.00553887206413827	0.0140917519255837
Ehd1	EHD1	0.942868765257137	1.10105658472244e-05	0.000226912606606065					Cetn2	CETN2	-0.50176621460658	0.000244131750913478	0.0015462921858317
Ppp2r5b	PPP2R5B	0.301895816653295	0.000268393940147154	0.00163978932851951					Hmgb3	HMGB3	-0.920229830244328	0.000447293944629541	0.00235032636359886
Batf2	BATF2	1.10202628559415	0.000130600729791685	0.00102896195741411					Cd99l2	CD99L2	-0.641121111711195	0.000173632526444208	0.001229476584685
Syvn1	SYVN1	0.917895722536249	7.65282432750405e-07	5.49720508195912e-05					Mtmr1	MTMR1	-0.276677043635229	0.00320423525057293	0.00938221826712262
Cdc42ep2	CDC42EP2	2.61184086683965	4.55569232312315e-07	4.25666078943243e-05					Mamld1	MAMLD1	-0.682752328591339	0.00067688579891105	0.00310737341081183
Dpf2	DPF2	0.166034050330979	0.00494385248533086	0.0129641812270957					Arhgef6	ARHGEF6	-0.248109137029301	0.000449023754549373	0.00235376014258189
Rela	RELA	0.383158687031387	0.000519567991644013	0.00259197076242628					Htatsf1	HTATSF1	-0.211678817075328	0.00985825909618124	0.0219078300765816
Peli3	PELI3	1.29820550424902	0.00933812272813681	0.0209959926076635					Slc9a6	SLC9A6	-0.342565684304107	0.000442789689290987	0.00233363390404699
Pcx	PC	0.529501276662636	0.000662384442319581	0.00306001913186076					Mmgt1	MMGT1	-0.462664010081166	0.000420270959049904	0.00224413608770468
Kdm2a	KDM2A	0.134708933657196	0.00811129554930752	0.0188454787000373					Utp14a	UTP14C	-0.138444362230343	0.0216168537545063	0.0408070243972733
Ssh3	SSH3	0.446141971236261	0.000379774387653704	0.00209287929812343					Utp14a	UTP14A	-0.138444362230343	0.0216168537545063	0.0408070243972733
Pitpnm1	PITPNM1	0.219799012087896	0.0260647816184182	0.0473964063757803					Zdhhc9	ZDHHC9	-0.257977793413051	0.00410036016895879	0.0112957605452562
Cdk2ap2	CDK2AP2	0.378273114389194	0.00280837047986288	0.00851486593940482					Sash3	SASH3	-0.448790628992702	0.000320444248537759	0.00184530151834047
Zfp407	ZNF407	0.300301878862347	0.00925947498269814	0.0208644597660906					Cul4b	CUL4B	-0.403662082628427	0.00129067586880402	0.00489597955483136
Tshz1	TSHZ1	0.646843179912615	0.000181606111110121	0.00127359996770061					Upf3b	UPF3B	-0.431697935427269	0.00772245801291469	0.0181206544045489
Pstpip2	PSTPIP2	1.24522840648	5.698016189634e-07	4.75229846903233e-05					Slc25a5	SLC25A5	-0.195758716220025	0.0018607232456555	0.00637354128273452
Smad2	SMAD2	0.109867144194602	0.0209560480794072	0.0399051194426591					Pgrmc1	PGRMC1	-0.147033233917211	0.0103037290339463	0.0226764517305208
Lipg	LIPG	1.92907886611424	1.10308447948409e-06	6.45809164597904e-05					Lonrf3	LONRF3	-0.36471554356036	5.9340906762187e-05	0.000626533091192607
Mex3c	MEX3C	0.223545883239239	0.00263429782423187	0.00815759258951643					Ndufb11	NDUFB11	-0.317079663801129	0.00488456332911993	0.0128493794434745
Ptpn2	PTPN2	0.312577426648437	0.00125125561701505	0.00479031224665621					Slc9a7	SLC9A7	-0.542829388855954	0.00705898836163753	0.0168891121236175
Malt1	MALT1	2.24191092654843	1.98755426872019e-09	9.72664907565923e-06					Fundc1	FUNDC1	-0.279144477096136	0.00961997241060238	0.0214778316777687
Fbxo38	FBXO38	0.214289905335405	0.000695283604236774	0.00316814099548194					Maoa	MAOA	-0.384436115690898	0.0184873823494509	0.0360098276577784
Slc26a2	SLC26A2	0.320755230227248	0.00713752760535983	0.0170376595374196					Mid1ip1	MID1IP1	-0.595655046030586	8.96806524466523e-05	0.000810517431239671
Pdgfrb	PDGFRB	4.14056279064816	0.000321297784337166	0.00184935968779896					Rpgr	RPGR	-0.513180942161824	0.0122563240679244	0.0259824870679113
Dctn4	DCTN4	0.151655965380089	0.00297939377176076	0.00890236268373911					Xk	XK	-1.02372127388386	0.0018859396908567	0.00643936832938663
Prrc1	PRRC1	0.183874497213518	0.000593042570902439	0.0028620349625649					Ftsj1	FTSJ1	-0.208943318519405	0.0179616566911565	0.0352009947486204
Lox	LOX	3.11126374115553	7.47312465735925e-06	0.000183274304979125					Porcn	PORCN	-0.422571298846816	0.00717713668210662	0.0170993630269438
Tnfaip8	TNFAIP8	0.498215099433433	0.00234363681181496	0.00749083710401866					Ebp	EBP	-0.186056780633814	0.0125602044378816	0.0265091135444216
Eif1a	EIF1AX	0.264166940272546	0.0085110146520752	0.0195791149724803					Wdr13	WDR13	-0.179294684501057	0.0215078681552565	0.0406692449125643
Ticam2	TICAM2	1.06961883222113	2.49555501432439e-06	9.65969276652328e-05					Was	WAS	-0.0992386947542911	0.0174257055530813	0.0343806296616699
Trim36	TRIM36	0.878698084381528	0.000650337886300265	0.00302673660508945					Suv39h1	SUV39H1	-0.519324328912731	8.95213408318315e-06	0.000201812562301443
Rbm27	RBM27	0.154341278724889	0.00505268726782827	0.0131772811494862					Hdac6	HDAC6	-0.49981968243474	0.00477929096726367	0.0126391574955843
Nr3c1	NR3C1	0.330302341580316	0.00157082790218055	0.00561776869687085					Ccdc120	CCDC120	-0.611706822650977	0.0168273936507041	0.0334435017884803
Arhgap26	ARHGAP26	0.628251760595046	0.0164818747258452	0.032876445781393					Plp2	PLP2	-0.373928794146549	0.000352753024249819	0.00198805525276757
Rnf14	RNF14	0.388847083241067	0.000135367196420679	0.00105203761721061					Prickle3	PRICKLE3	-0.443592074113576	0.00458065048103158	0.0122442984572552
Taf7	TAF7	0.281459360986065	0.00460344348338332	0.0122893645903339					Cacna1f	CACNA1F	-0.598745947141007	0.0276655648510858	0.0498188631219305
Pcdhac1	PCDHAC1	0.91801107029099	0.0022001951640824	0.00717444904330935					Ccdc22	CCDC22	-0.372930846571361	0.000645554205367849	0.00301250548633356
Tmco6	TMCO6	0.711583348394159	0.000102501504161663	0.00087726321778029					Foxp3	FOXP3	-0.402325679851811	0.00351337099149362	0.0100300163821023
Cd14	CD14	1.01878667312829	9.25345685311026e-06	0.000204249925956663					Ppp1r3f	PPP1R3F	-0.323010048355786	0.00185515938963413	0.00635623538323225
Apbb3	APBB3	0.458871732743927	0.0157448654973868	0.0316860637305306					Zfp950	ZNF93	-0.445559777479187	0.0163519939260837	0.0326671896525495
Sra1	SRA1	0.179775161145404	0.0197278674214323	0.0379501870659658					Zfp950	ZNF732	-0.445559777479187	0.0163519939260837	0.0326671896525495
Hbegf	HBEGF	1.79091625498876	0.0193827232107789	0.0374136535166743					Zfp950	ZNF728	-0.445559777479187	0.0163519939260837	0.0326671896525495
Fam53c	FAM53C	0.409572850931146	2.28696171439644e-05	0.000345604533548303					Zfp950	ZNF726	-0.445559777479187	0.0163519939260837	0.0326671896525495
Fam13b	FAM13B	0.376365599512765	0.00328668786966317	0.0095462148779847					Zfp950	ZNF676	-0.445559777479187	0.0163519939260837	0.0326671896525495
Pkd2l2	PKD2L2	0.379447797779966	0.00350653822644728	0.0100174139172552					Zfp950	ZNF615	-0.445559777479187	0.0163519939260837	0.0326671896525495
Srp19	SRP19	0.205011674524652	0.000752626749086496	0.00334270643706143					Zfp950	ZNF611	-0.445559777479187	0.0163519939260837	0.0326671896525495
Ammecr1l	AMMECR1L	0.38925917231366	1.8748337913449e-05	0.000307922723836819					Zfp950	ZNF595	-0.445559777479187	0.0163519939260837	0.0326671896525495
Impact	IMPACT	0.183076800895765	0.00940788209510034	0.0211222675331187					Zfp950	ZNF493	-0.445559777479187	0.0163519939260837	0.0326671896525495
Ttc39c	TTC39C	0.971916360181665	0.00182180316546271	0.00625920595443879					Zfp950	ZNF432	-0.445559777479187	0.0163519939260837	0.0326671896525495
Riok3	RIOK3	0.436164114948976	0.000120561297771527	0.000979866087250994					Zfp950	ZNF28	-0.445559777479187	0.0163519939260837	0.0326671896525495
Rbbp8	RBBP8	0.451195281489465	1.29631203994003e-05	0.000247760476581855					Zfp950	ZNF254	-0.445559777479187	0.0163519939260837	0.0326671896525495
Wac	WAC	0.111573603335293	0.0144009412235667	0.0294700207400314					Zfp950	ZNF234	-0.445559777479187	0.0163519939260837	0.0326671896525495
Zeb1	ZEB1	0.835704184491683	5.12641572939988e-05	0.000570922504653459					Prdx3	PRDX3	-0.144363029838067	0.00448620419851273	0.0120462531492908
Map3k8	MAP3K8	0.958409460157626	1.57443920765702e-06	7.70297481635976e-05					Sfxn4	SFXN4	-0.356087030354156	0.0215113229844905	0.0406695893394589
Crem	CREM	0.261065470573852	0.0158560928421001	0.031873773171915					Nanos1	NANOS1	-2.98392793513629	0.000272190674952868	0.00165323241331343
Foxn2	FOXN2	0.46618104353592	0.011633641308463	0.0249691296269896					Trub1	TRUB1	-0.571620873029833	0.00153842309799944	0.00553342513425152
Fbxo11	FBXO11	0.12981711717073	0.0111850591513822	0.0242154582010847					Nhlrc2	NHLRC2	-0.146820520165764	0.0156104709988658	0.0314512521243361
Pigf	PIGF	0.302290644789806	0.00327865629006378	0.00953518879396736					Dclre1a	DCLRE1A	-0.632554401145593	0.00291584130119883	0.00875880102731397
Rhoq	RHOQ	1.0606705687951	8.13720752481858e-06	0.000192110075847926					Tcf7l2	TCF7L2	-1.17040160162127	8.24985133797044e-05	0.000767581139515069
Eml4	EML4	0.122598444195316	0.00655563953152643	0.0159770410783053					Gpam	GPAM	-0.294433376256103	0.00121310571551358	0.00468758231551219
Tmem178	TMEM178A	0.840997263204559	0.00126183145395503	0.00482188790845609					Pdcd4	PDCD4	-1.04365806627473	1.28139091968467e-05	0.00024688131719258
Cyp1b1	CYP1B1	1.03349241976971	0.0172185169386582	0.0340398520516554					Smc3	SMC3	-0.488479609634603	0.0001262796855523	0.00100894020258084
Sult6b1	SULT6B1	0.468245824304386	0.0137676369230301	0.0284439607718197					Dusp5	DUSP5	-0.250526254130156	0.00244406771721052	0.00773622759087495
Eif2ak2	EIF2AK2	0.467915434557849	0.0104740336320335	0.0229763134943126					Mxi1	MXI1	-1.34296611167433	0.000226009426910481	0.00147279451925356
Nlrc4	NLRC4	0.746236434283149	9.48474175145803e-05	0.000838280135766552					Add3	ADD3	-1.09906945308611	7.214116723849e-07	5.28359975982352e-05
Tgif1	TGIF1	0.182005244984915	0.00114730337558379	0.00450048581072592					Gsto1	GSTO1	-0.33323543288493	0.000992560250034447	0.00406410089857597
Rab12	RAB12	0.232901572274119	0.0272255510582624	0.0491119063726269					Slk	SLK	-0.35707921266791	0.000973349449541414	0.00401587437232774
Pja2	PJA2	0.284074823074347	0.00381246577680854	0.0106874604575682					Sh3pxd2a	SH3PXD2A	-1.15188107002463	1.87296360239876e-05	0.000307922723836819
Vav1	VAV1	0.129911399573911	0.00223015506130087	0.00723606708793364					Calhm2	CALHM2	-1.10931621405509	3.25453677680241e-06	0.000113288875421075
C3	C3	0.764815453590557	2.70336019050869e-06	0.000102111419718698					Pdcd11	PDCD11	-0.238129373388272	0.00254299741387966	0.00797443656487859
Tnfsf9	TNFSF9	0.697377731519379	0.000353728121922415	0.00199075128915257					Pcgf6	PCGF6	-0.688912552205992	0.000889646253347084	0.00376682589108832
Prr22	PRR22	0.827902868465434	0.0238873313966979	0.0442792164777394					Nt5c2	NT5C2	-0.400082458062185	0.000166479869889835	0.00119639283968458
Ticam1	TICAM1	1.00262850544596	0.000237130351245748	0.00152211718746431					Cnnm2	CNNM2	-0.762136706540903	2.88120115914087e-05	0.000394329931043893
Dpp9	DPP9	0.144769354204035	0.00168553947940129	0.00590699354498584					As3mt	AS3MT	-0.526277677598121	0.00193232095064788	0.00654769835981938
Ebi3	EBI3	0.706824645459507	1.44865057238632e-05	0.000263964525851097					Sfxn2	SFXN2	-0.232912229614178	0.010616034496878	0.0232099684540294
Pot1b	POT1	0.332393605091559	0.0234735365669472	0.0436489060178742					Sufu	SUFU	-0.258854966895412	0.00436377188078634	0.0117990846741801
Kat2b	KAT2B	0.239439543718488	0.00336629502841222	0.00971729345367681					Cuedc2	CUEDC2	-0.131513430401518	0.0128598013921016	0.0269719412488856
Rab5a	RAB5A	0.195880187514069	0.0206439658262444	0.0394074598038002					Nolc1	NOLC1	-0.400138249490336	1.51696571000907e-06	7.5405331513131e-05
Rftn1	RFTN1	0.496795460080177	0.000146604395760856	0.00109816324660649					Ldb1	LDB1	-0.378442885460781	0.00113583004683581	0.00446958834453089
Daam2	DAAM2	1.02991435246187	0.000164815066157606	0.00118871551197944					Hps6	HPS6	-0.30010732209513	0.0174722165756072	0.0344209314180517
Mocs1	MOCS1	1.09737879412642	6.21834778854081e-07	4.89383668084356e-05					Npm3	NPM3	-0.19588359170426	0.0127518898362105	0.0268089553365907
Treml4	TREML4	1.159715787113	7.97961708932763e-06	0.000189913658360808					Fbxw4	FBXW4	-0.266081745379645	0.0201053330832939	0.0385509912399466
Trem1	TREM1	1.88508497441758	1.31928506614312e-06	7.03637575835219e-05					Dpcd	DPCD	-0.455277362984995	0.00309279381801399	0.00915752889598757
Foxp4	FOXP4	1.39881412879526	5.15313592271597e-05	0.000571768036710637					Sfxn3	SFXN3	-0.614199490606	8.0010126440109e-07	5.63177719821597e-05
Gtpbp2	GTPBP2	0.398969191880628	0.00200422544389045	0.00671877787732037					Mrpl43	MRPL43	-0.381302440993713	0.00249431497299608	0.00785326885468007
Nfkbie	NFKBIE	0.988987794229869	2.912450388019e-05	0.000395552141769531					Ndufb8	NDUFB8	-0.229908481403709	0.0195023018368706	0.0376094203797006
Clic5	CLIC5	2.59110377019988	0.000403161580381312	0.00218019536962514					Scd1	SCD	-1.09668155889658	0.0102769642589157	0.0226319041016383
Enpp4	ENPP4	0.76050317223758	0.00394227329287872	0.0109558060077157					Scd2	SCD	-1.8731387720513	0.00103212719845749	0.00418065342087067
Pla2g7	PLA2G7	0.478733382474342	0.00693263717892299	0.0166509242795663					Cwf19l1	CWF19L1	-0.327033751784199	4.20051854397971e-05	0.000505847858686267
H2-M2	HLA-G	2.3377963953467	0.000293808055925142	0.00174438705199698					Dnmbp	DNMBP	-0.351836827395849	0.000915301643808702	0.00384012610655325
H2-M2	HLA-F	2.3377963953467	0.000293808055925142	0.00174438705199698					Cutc	CUTC	-0.292281977145919	0.000587877343968617	0.00284373365258778
H2-M2	HLA-E	2.3377963953467	0.000293808055925142	0.00174438705199698					Entpd7	ENTPD7	-0.210480232884063	0.00161149049762412	0.00572007781033276
H2-M2	HLA-C	2.3377963953467	0.000293808055925142	0.00174438705199698					Hps1	HPS1	-0.287385180055466	0.00120549040672509	0.00466250522389441
H2-M2	HLA-B	2.3377963953467	0.000293808055925142	0.00174438705199698					Marveld1	MARVELD1	-1.30104402019229	2.43236312740905e-05	0.000356306017073717
H2-M3	HLA-G	0.278038819315162	0.0102712184521565	0.0226232597846418					Avpi1	AVPI1	-1.11293485506455	0.000116546163590715	0.000955355656294071
Trim26	TRIM26	0.104670440121271	0.00968529387484048	0.0215929147148309					Hoga1	HOGA1	-0.896492217423658	0.0131602821387207	0.0274723376680468
H2-T22	HLA-G	0.293720001796646	0.00432815105529268	0.0117334060131156					Mms19	MMS19	-0.250350785970609	0.00155348697702359	0.00557311536541577
H2-T22	HLA-F	0.293720001796646	0.00432815105529268	0.0117334060131156					Exosc1	EXOSC1	-0.313192809308319	0.000172680142514383	0.0012234299492738
H2-T22	HLA-E	0.293720001796646	0.00432815105529268	0.0117334060131156					Pgam1	PGAM4	-0.130408353325606	0.0112031151958209	0.0242499686189836
H2-T22	HLA-C	0.293720001796646	0.00432815105529268	0.0117334060131156					Pgam1	PGAM1	-0.130408353325606	0.0112031151958209	0.0242499686189836
H2-T22	HLA-B	0.293720001796646	0.00432815105529268	0.0117334060131156					Frat2	FRAT2	-1.84690521883672	0.020196270893919	0.0386776172597829
Flot1	FLOT1	0.487734557103946	0.00139019997975911	0.00516010010408197					Arhgap19	ARHGAP19	-1.07905415523517	2.37841426704623e-05	0.000352769743625691
Ier3	IER3	2.35068902634267	4.39064439879946e-07	4.25666078943243e-05					Entpd1	ENTPD1	-0.466257100539397	0.00132867567009106	0.00499438976171253
H2-Q7	HLA-G	0.844083008995218	0.000620936884391595	0.00293273624768557					Tctn3	TCTN3	-0.638748780076299	7.13010447716807e-05	0.000704945480935714
H2-Q7	HLA-F	0.844083008995218	0.000620936884391595	0.00293273624768557					Aldh18a1	ALDH18A1	-0.0945633655301985	0.0101202042018651	0.0223699355419027
H2-Q7	HLA-E	0.844083008995218	0.000620936884391595	0.00293273624768557					Sorbs1	SORBS1	-1.49702055014578	0.00669229443117537	0.0162229718142626
H2-Q7	HLA-C	0.844083008995218	0.000620936884391595	0.00293273624768557					Hells	HELLS	-1.09750807770289	0.000537378240816875	0.00264846522953385
H2-Q7	HLA-B	0.844083008995218	0.000620936884391595	0.00293273624768557					Noc3l	NOC3L	-0.161904574758363	0.0139199222750613	0.0286965617306216
H2-Q7	HLA-A	0.844083008995218	0.000620936884391595	0.00293273624768557					Cep55	CEP55	-0.588418078164647	0.000194683315237493	0.00133590809412276
H2-Q6	HLA-G	0.465996251636496	0.00582955944775608	0.0146115238518082					Exoc6	EXOC6	-0.299429532996357	0.000751271261962231	0.0033387474569358
H2-Q6	HLA-F	0.465996251636496	0.00582955944775608	0.0146115238518082					Hhex	HHEX	-0.999963138197889	1.91706311730719e-06	8.32341092118601e-05
H2-Q6	HLA-E	0.465996251636496	0.00582955944775608	0.0146115238518082					Kif11	KIF11	-0.765889810228349	3.81482194178631e-05	0.000471240479826824
H2-Q6	HLA-C	0.465996251636496	0.00582955944775608	0.0146115238518082					Ide	IDE	-0.429280083156507	0.000940702841651816	0.00390845914322548
H2-Q6	HLA-B	0.465996251636496	0.00582955944775608	0.0146115238518082					Cpeb3	CPEB3	-0.526701548737705	0.00369252401595353	0.0104288627150578
H2-Q6	HLA-A	0.465996251636496	0.00582955944775608	0.0146115238518082					Kif20b	KIF20B	-0.744134130339857	4.05992690840239e-05	0.000492702262604653
H2-Q4	HLA-E	0.308214106642503	0.000226857281796206	0.00147368292780003					Pank1	PANK1	-1.2422004024569	9.94985129631258e-05	0.000864031323667337
H2-Q4	HLA-C	0.308214106642503	0.000226857281796206	0.00147368292780003					Lipa	LIPA	-0.678319519373341	1.15065796146988e-05	0.000233266337474489
H2-Q4	HLA-B	0.308214106642503	0.000226857281796206	0.00147368292780003					Stambpl1	STAMBPL1	-0.547930341130269	8.05489778721755e-05	0.000756600263051795
H2-Q4	HLA-A	0.308214106642503	0.000226857281796206	0.00147368292780003					Lipn	LIPN	-0.834440779523848	1.26915233658136e-05	0.000246394455134192
Nfkbil1	NFKBIL1	0.54507591921729	0.00365774858317642	0.0103408254903802					Pten	PTEN	-0.288434899426591	0.0273147847445852	0.0492585735047105
Tnf	TNF	2.41634239005834	5.30752889135826e-06	0.000151624509271055					Atad1	ATAD1	-0.161393684892367	0.00255293477024866	0.00799730788754223
Lst1	LST1	0.240793631915195	0.0128588314458297	0.0269719412488856					Minpp1	MINPP1	-0.279617572439009	0.00425978865341741	0.0116267062587345
Prrc2a	PRRC2A	0.067448527473382	0.0219557776763928	0.0413212856556919					Asah2	ASAH2B	-0.35485128269032	0.00558241295983909	0.0141692495612582
C2	C2	2.31804181366169	0.00383885217345695	0.0107444630539526					Asah2	ASAH2	-0.35485128269032	0.00558241295983909	0.0141692495612582
C2	C2	2.31804181366169	0.00383885217345695	0.0107444630539526					Uhrf2	UHRF2	-0.213501528006923	0.0131862955552155	0.0275127761693525
Cfb	CFB	2.43489385817119	0.000474555959495223	0.00243690368125915					Ranbp6	RANBP6	-0.372439586444973	0.00156473541155964	0.00560373687592265
Atf6b	ATF6B	0.185410598899814	0.000853286363642573	0.00365395921467479					Ermp1	ERMP1	-0.856746006265976	0.000294616646234988	0.00174757792790653
Fkbpl	FKBPL	0.460507704997816	0.00482561260008468	0.0127266315325238					Ak3	AK3	-0.427433702174764	4.74243230625761e-05	0.000545020756813906
Ppt2	PPT2	0.163377638897168	0.0154963760120102	0.0312568519235921					Glis3	GLIS3	-0.340824014323745	0.00673982657222611	0.0163171293226288
H2-Eb1	HLA-DRB5	0.332900894397365	0.00799984970989456	0.0186378200871503					Rfx3	RFX3	-1.10758981128735	0.0232056276153128	0.0432521394638524
H2-Eb1	HLA-DRB4	0.332900894397365	0.00799984970989456	0.0186378200871503					Smarca2	SMARCA2	-1.04382940021881	1.6716499823299e-06	7.84052563878534e-05
H2-Eb1	HLA-DRB3	0.332900894397365	0.00799984970989456	0.0186378200871503					Dock8	DOCK8	-0.247151160162934	0.000197585579768479	0.00134986036271736
H2-Eb1	HLA-DRB1	0.332900894397365	0.00799984970989456	0.0186378200871503					Pgm5	PGM5	-1.84373129296916	0.0013142497542865	0.00495742696419744
H2-Aa	HLA-DQA2	0.221047716920968	0.0123292460349123	0.0261014549362615					Pip5k1b	PIP5K1B	-0.993581813728405	0.0110636411975396	0.0240069616137289
H2-Aa	HLA-DQA1	0.221047716920968	0.0123292460349123	0.0261014549362615					Fxn	FXN	-0.992220229956089	0.000263933230361274	0.00162290858668954
H2-Ab1	HLA-DQB2	0.874550872896432	3.66933435367925e-05	0.000460958115204675					Tjp2	TJP2	-0.476888824147083	9.52251354711319e-05	0.000838669566619246
H2-Ab1	HLA-DQB1	0.874550872896432	3.66933435367925e-05	0.000460958115204675					Mamdc2	MAMDC2	-1.26678151596115	1.02903921808001e-05	0.000219667017436134
Tap2	TAP2	0.406430404551574	0.000147657467243693	0.00110206567293536					1110059E24Rik	C9orf85	-0.251806347402861	0.0063784685980886	0.0156156874051314
Tap1	TAP1	0.568511711628067	2.95705989644894e-06	0.000107448489278278					D030056L22Rik	C9orf40	-0.408841745554541	0.00377233520737266	0.0106012685712393
Psmb9	PSMB9	0.138684521461807	0.00148208523109648	0.00539955237960597					Nmrk1	NMRK1	-0.481794398417664	0.000162311001609183	0.00117611592827832
Brd2	BRD2	0.11037157705176	0.0232686362563569	0.0433327353151126					Rfk	RFK	-0.320614653598967	0.000832223047434795	0.00359472916596183
Col11a2	COL11A2	1.17254714097679	2.18022323203632e-05	0.000335732764616052					Gcnt1	GCNT1	-1.84301132288863	4.06238696630966e-06	0.000128130159467843
Slc39a7	SLC39A7	0.228357949476356	0.00830721348613889	0.0192327057973236					Prune2	PRUNE2	-1.37523855661692	9.81216331486021e-07	6.13471420668743e-05
Tapbp	TAPBP	0.279149445748253	6.81986685426885e-05	0.000686238748161935					Cep78	CEP78	-0.934326672487501	1.05564724870324e-05	0.000221971715053048
Daxx	DAXX	0.640114332050582	0.000176238165800525	0.00124226414430126					Psat1	PSAT1	-0.286195791447537	7.2468172913351e-05	0.000710557470885971
Brd4	BRD4	0.150979141497349	0.00017577598594728	0.0012397095217746					Tle4	TLE4	-0.292231433853409	0.00204258681308138	0.00681246009827223
Btbd9	BTBD9	0.177323535048339	0.0211147709674394	0.0401151595799372					Lpxn	LPXN	-0.69194595645508	8.54485081542858e-05	0.000785987128670103
Zfand3	ZFAND3	0.384331434218272	0.0026327056271558	0.00815622026249716					Fam111a	FAM111A	-0.611730915797291	1.99133175060688e-05	0.000319719375514105
Rnf8	RNF8	0.302446733508097	5.23915400569433e-08	1.75964775212874e-05					Stx3	STX3	-0.548374113222992	1.68472809684941e-05	0.000294155641711892
Pim1	PIM1	2.1497455761722	3.28850413795649e-06	0.000113517335895515					Mrpl16	MRPL16	-0.29287274110092	0.00788819663010679	0.0184532432483381
Cdkn1a	CDKN1A	0.404344742801473	0.000138783064139238	0.00106591912117325					Prpf19	PRPF19	-0.190952439307786	0.000678450323232415	0.00310996022383225
Mapk14	MAPK14	0.129167116390435	0.00659697777921126	0.0160494602314523					Tmem109	TMEM109	-0.38897809694423	0.001096253406172	0.00435940514511982
Ppard	PPARD	1.49639271709385	2.41328832668263e-06	9.49048545433071e-05					Ddb1	DDB1	-0.08179379870166	0.00124699559490762	0.00477841944431605
Def6	DEF6	0.268202358065166	0.0242693591484626	0.0447924427475128					Tmem216	TMEM216	-0.463058802350425	0.00465023371207362	0.0123982952885516
Zfp523	ZNF76	0.858715961658699	0.00014239352636209	0.00108161183864523					Sdhaf2	SDHAF2	-0.264960784448915	0.000372017141284242	0.00206478651841861
Clcn7	CLCN7	0.368455630933252	0.000101363329976908	0.000870522210885447					Lrrc10b	LRRC10B	-2.77394479325215	0.000113632678518542	0.000940781676182492
Zfp598	ZNF598	0.248240577753331	0.0261859880767722	0.0475889549327359					Dagla	DAGLA	-1.38492034851883	5.61366459088169e-07	4.71358174803289e-05
Atp6v0c	ATP6V0C	0.114905337244816	0.00343089586376887	0.00986146897982849					Fen1	FEN1	-0.748402209969145	1.35823333790855e-05	0.000254198278466709
Pdpk1	PDPK2P	0.171208252848547	0.00674509115412414	0.0163266941512078					Fads1	FADS1	-1.05591213555525	7.20070807670687e-06	0.000180046678610133
Pdpk1	PDPK1	0.171208252848547	0.00674509115412414	0.0163266941512078					Fads2	FADS2	-1.15536935611735	0.000131281695851128	0.00103059863192796
Mmp25	MMP25	2.15976463795529	0.000146212772192289	0.00109715238313756					Fads3	FADS3	-0.331322734551259	0.0100301202639758	0.0221984513838696
Zfp758	ZNF300	0.57372408670737	0.000929738906338332	0.00388234724094975					Rab3il1	RAB3IL1	-1.28818846974443	2.62199995565396e-06	9.9949673156171e-05
Fpr2	FPR2	2.48578010977691	9.69707044099767e-07	6.13471420668743e-05					Asrgl1	ASRGL1	-1.19425892591564	0.00406833221387589	0.0112240160299474
Fpr1	FPR1	3.27801278164808	6.92479598141161e-06	0.000175830685645748					Ahnak	AHNAK	-0.794793893696018	0.000149858389625604	0.00111380993294102
Chd1	CHD1	0.157527901306138	0.024998301927385	0.0458597428478909					Eef1g	EEF1G	-0.147400615673635	0.00280859704559591	0.00851486593940482
Sod2	SOD2	1.56537729879008	3.15302492877689e-07	3.82925987371747e-05					Mta2	MTA2	-0.127870471719877	0.016346611179546	0.032664308912722
Wtap	WTAP	0.234958146691505	0.001120347653972	0.0044297041985078					Eml3	EML3	-0.315372938641013	0.0047278450832603	0.0125379707318984
Agpat4	AGPAT4	0.227720327225302	0.00653865891803635	0.0159485193420243					Ganab	GANAB	-0.0971608345762427	0.00681325697329486	0.0164340730603912
Tagap	TAGAP	1.6050241197587	1.6171729469495e-06	7.73122344976989e-05					Ints5	INTS5	-0.255237179994344	0.00429167785752214	0.0116761054201436
Rnaset2b	RNASET2	1.13316335742312	0.0038601056884984	0.0107917960384634					1810009A15Rik	C11orf98	-0.33206488376219	0.00427284085790064	0.0116483394494435
Ezr	EZR	0.393110086986547	0.000137892415718248	0.00106302050256245					Bscl2	BSCL2	-0.314087844051377	0.00373506415493698	0.0105203178271536
Mx2	MX2	1.58245529165491	4.85803861999203e-05	0.000552340767892415					Gng3	GNG3	-0.615986597470909	0.00106760813012698	0.00427835092972848
Mx2	MX1	1.58245529165491	4.85803861999203e-05	0.000552340767892415					Polr2g	POLR2G	-0.243510530876392	0.0111497169281415	0.0241515656730024
Mx1	MX2	1.77021417680619	0.000314318697792137	0.00182184629545843					Tmem179b	TMEM179B	-0.107953323346997	0.0188795180245236	0.0366421241154683
Mx1	MX1	1.77021417680619	0.000314318697792137	0.00182184629545843					Tmem223	TMEM223	-0.497176392364623	0.00513442765896894	0.013323351956151
Ets2	ETS2	1.4692783832088	3.01861806336401e-06	0.000109193850317333					Naa40	NAA40	-0.394390604451039	0.000243428008756681	0.00154413911210177
Itsn1	ITSN1	1.00449142021205	4.95630302435245e-05	0.000558404149443589					Cox8a	COX8A	-0.200418297804641	0.0269236481401279	0.0486379089166114
Tmem50b	TMEM50B	0.198645908552432	0.00150113973683423	0.00545139202502601					Otub1	OTUB1	-0.179952994940869	0.00948778900146537	0.0212670912556295
Ifngr2	IFNGR2	0.176343417634611	0.00390100115089428	0.0108767649320537					Macrod1	MACROD1	-0.856964878432735	0.00250754674657149	0.00788494013654957
Ifnar1	IFNAR1	0.21855373135218	6.70954584346318e-05	0.000680094014655113					Nudt22	NUDT22	-0.241074880777606	0.0278028127579471	0.0499973913045815
Ifnar2	IFNAR2	0.208586464673026	0.000191844714850344	0.00131934381374944					Dnajc4	DNAJC4	-0.347457216156327	6.31856590753426e-05	0.000654885892684973
Synj1	SYNJ1	0.218370252107657	0.0171689837873399	0.0339905944759078					Vegfb	VEGFB	-0.946934839739436	0.000399072301447558	0.00216786108049281
Hunk	HUNK	1.46981550431316	0.00192740262753905	0.00653913493623607					Fkbp2	FKBP2	-0.189120854915139	0.00265605833869854	0.00820907286022203
Usp16	USP16	0.203356325060092	0.00057844583180508	0.00280904507692135					Map4k2	MAP4K2	-0.435732610450403	0.00242253820520025	0.00767981690714884
D16Ertd472e	C21orf91	2.00585555625331	1.19726558799302e-05	0.000239202885240985					Men1	MEN1	-0.183157413596947	0.0063712463641608	0.0156010795206751
Usp25	USP25	0.393106514221757	0.00564488634921509	0.0142811487503453					Arl2	ARL2	-0.238911338700288	0.00977304574553329	0.0217534729499807
Samsn1	SAMSN1	1.3574092331254	1.3491369751177e-05	0.000253315809460211					Snx15	SNX15	-0.296000779289266	0.00477433699788992	0.0126289241959936
Hspa13	HSPA13	0.296344430807079	0.0248797187535036	0.045681143165403					Naaladl1	NAALADL1	-1.31985103203522	0.00738020753825802	0.0175093239934961
Robo2	ROBO2	2.25675322771432	4.89826649899968e-06	0.000142889102777157					Cdca5	CDCA5	-1.02207303297281	1.09798252262403e-05	0.000226912606606065
Gbe1	GBE1	0.291849727498211	0.000632398995414473	0.00297007646107923					Znhit2	ZNHIT2	-0.536730439327338	0.0168561417084854	0.0334618646982984
Cggbp1	CGGBP1	0.26653078463357	0.0209287258532492	0.0398591994143031					Mrpl49	MRPL49	-0.560185317369949	0.000376753369292216	0.00208362889194231
Arl13b	ARL13B	0.169192875931699	0.0226543616738803	0.0424560024915262					Tigd3	TIGD3	-1.32840633529692	0.0174297021042051	0.0343807790553899
Crybg3	CRYBG3	0.193654775106587	0.00776780094585832	0.0182098589613623					Slc25a45	SLC25A45	-0.153796832935584	0.0212411290625536	0.0402567501693386
Cldn25	CLDN25	0.583667398844763	0.000312914099152647	0.0018192240260159					Ltbp3	LTBP3	-0.564841390741696	0.00282663954663973	0.00855615610608271
St3gal6	ST3GAL6	1.73058409556733	0.000129501827166503	0.00102373995305225					Sipa1	SIPA1	-0.337382845405857	0.00112277406580019	0.00443365532751794
Dcbld2	DCBLD2	1.9675551919206	5.83234270073104e-07	4.76832386460425e-05					Efemp2	EFEMP2	-0.430345239654745	0.0141700731128693	0.0290868018786963
Filip1l	FILIP1L	1.18054935187931	3.53091492265383e-06	0.000117243893339227					Ccdc85b	CCDC85B	-1.02579866546781	0.00256082666795024	0.00801413050911493
Tbc1d23	TBC1D23	0.183227340782355	0.0132440625882886	0.0275972996067241					Drap1	DRAP1	-0.157429722564395	0.0114222912617244	0.024613284811765
Nfkbiz	NFKBIZ	2.71325034960364	8.54401178398983e-09	9.72664907565923e-06					Eif1ad	EIF1AD	-0.193382449264163	0.00328774172591621	0.0095462148779847
Cd47	CD47	0.294607591933941	0.00480327091864203	0.0126827029643743					Banf1	BANF1	-0.259403091769038	0.00191890843040439	0.00651715634453003
Ift57	IFT57	0.679198619238608	0.000224603387683071	0.00146825160375462					Sf3b2	SF3B2	-0.187520430647911	0.000189084019499825	0.00130603676442917
Plcxd2	PLCXD2	0.988439478586866	0.00083350886694628	0.00359778210821168					Pacs1	PACS1	-0.421498674730238	0.000169207716395414	0.00120639374162124
Cd200	CD200	0.808257965379356	0.000621144427770856	0.00293273624768557					Rab1b	RAB1B	-0.301186803517485	0.000954520147478143	0.00395262308320923
Boc	BOC	2.71849407936024	0.000796141350657565	0.00348367907204985					Tmem151a	TMEM151A	-1.22505521895705	0.020890548877242	0.0397925890400806
Arhgap31	ARHGAP31	0.813532403637747	1.15561940753611e-05	0.00023351166686942					Rin1	RIN1	-1.77205099124176	4.2228316145006e-06	0.000130216199685854
Tmem39a	TMEM39A	0.606299646210883	0.000240537257918288	0.00153513195683156					Slc29a2	SLC29A2	-1.09830009805457	0.000269169670532918	0.00164189689296967
Cd80	CD80	0.715931708002783	0.00158729693019954	0.00566006856573591					Npas4	NPAS4	-2.54501480335648	4.48494837173337e-05	0.000526293233385558
Adprh	ADPRH	0.227389592923875	0.00190213989391932	0.00648146215018793					Mrpl11	MRPL11	-0.154637847962213	0.0275930212390324	0.0497026344307081
Cox17	COX17	0.140048573984874	0.00489177165886233	0.0128547359705397					Dpp3	DPP3	-0.204949435701821	0.0030939905673959	0.00915889013364195
Gsk3b	GSK3B	0.320877564890416	0.00879260164916296	0.0200819078651256					Bbs1	BBS1	-0.853995429221122	0.0106408505224487	0.0232519517219043
Rabl3	RABL3	0.2560597663497	0.003489558207274	0.00997808095761483					Ctsf	CTSF	-0.48245272667567	0.0119786625940025	0.025555165674793
Hcls1	HCLS1	0.384713418362986	0.00047738581796192	0.00244348260341596					Rbm14	RBM14-RBM4	-0.251982467882483	0.00994906912374853	0.0220583553971138
Golgb1	GOLGB1	0.442231717213429	9.61462368393943e-05	0.000842601752611533					Rbm14	RBM14	-0.251982467882483	0.00994906912374853	0.0220583553971138
Cd86	CD86	0.391501195376008	0.00675120135051821	0.0163294645949528					Lrfn4	LRFN4	-1.35486973266507	7.16201292796526e-05	0.000704945480935714
Parp9	PARP9	0.788079142601821	0.00139136531665011	0.00516134232537638					Rhod	RHOD	-1.46444682926032	0.00554131634545283	0.0140937245650721
Dtx3l	DTX3L	0.770026763881286	0.00291910332658142	0.00876648067651699					Ankrd13d	ANKRD13D	-0.390210413347048	0.00581187458951834	0.0145808041029896
Parp14	PARP14	1.03809925091158	0.000989776677854041	0.00405848074742541					Gstp1	GSTP1	-0.544853912859546	3.35472453692575e-05	0.000432909260855413
Hspbap1	HSPBAP1	0.514450121180918	0.0164423172309231	0.0328080726121839					Ndufs8	NDUFS8	-0.294433916418599	0.00190917631037614	0.00649551699211379
Heg1	HEG1	3.27737908896896	0.00113268603105198	0.0044628691527847					Lrp5	LRP5L	-0.899188281061697	0.00068074515342259	0.00311864464849978
Lrch3	LRCH3	0.277786028642924	0.000338443507599176	0.00192398786319074					Lrp5	LRP5	-0.899188281061697	0.00068074515342259	0.00311864464849978
Fam43a	FAM43A	2.46518062151502	1.52360098186138e-05	0.00027480100727999					Cpt1a	CPT1A	-0.679663277796511	8.54012846958855e-09	9.72664907565923e-06
Ccdc50	CCDC50	0.341391213527146	0.0116208125013291	0.0249502137100927					Rttn	RTTN	-0.446401745446674	0.00164462749281716	0.00580124492002238
Lpp	LPP	0.687779976008138	0.000464462097631538	0.0024046580734148					Socs6	SOCS6	-0.260166080609892	0.00466482889084611	0.012413239534592
Rtp4	RTP4	0.635985094301024	0.00298370980192225	0.00891311579530957					Zfp516	ZNF516	-0.185266806979037	0.0137367549967619	0.0284179547768871
Dnajb11	DNAJB11	0.218036848882233	0.00605016800895385	0.0150010849655366					Mbp	MBP	-0.74630257843537	7.47778803749179e-06	0.000183274304979125
Igf2bp2	IGF2BP2	1.00012750396366	3.69842835359728e-05	0.000462843596678282					Nfatc1	NFATC1	-0.954481202120013	2.81210509133239e-05	0.000389587848048914
Abcc5	ABCC5	0.737658213955701	1.63787224135736e-05	0.000289677799396812					Rbfa	RBFA	-0.644002077513717	0.000223029240538299	0.00146334972131439
Sdf2l1	SDF2L1	1.00016491538849	6.67352599580261e-05	0.000678657181258912					Haus1	HAUS1	-0.554637044614675	0.005593770907131	0.0141835933611338
Dnm1l	DNM1L	0.13317525791472	0.0246330492034282	0.0453369227563688					Pias2	PIAS2	-0.34403257494132	0.000372720540423631	0.00206631702861937
Abcc1	ABCC1	0.516952784576968	9.18004289137232e-07	6.01110035954249e-05					Katnal2	KATNAL2	-0.798714489964005	0.00353073523530184	0.0100657138722404
Bfar	BFAR	0.243946981305272	0.000708994019491482	0.00319806485670441					Hdhd2	HDHD2	-0.212821941597158	0.00553940678816096	0.0140917519255837
Zc3h7a	ZC3H7A	0.481593646634308	0.000437952372899174	0.0023149443377363					Smad7	SMAD7	-0.800056767520824	9.16081003943501e-05	0.000820774234751686
Txndc11	TXNDC11	0.597532926607026	5.90821078287038e-05	0.000624331083322535					Dym	DYM	-0.265573224454948	0.0163199229368317	0.0326292627847567
Litaf	LITAF	0.371007518092819	0.000536090797761267	0.00264365093007114					Acaa2	ACAA2	-0.853870233493869	9.07416661170226e-05	0.000815952738665876
Socs1	SOCS1	4.16041108271246	1.0254221691357e-06	6.1858841241987e-05					Ska1	SKA1	-0.817494723131232	0.00221791862044516	0.0072152028000712
Ciita	CIITA	0.834974403855125	0.000100669835288103	0.000866960528846331					Me2	ME2	-0.278519080888017	0.00344382625938949	0.00988141974727159
Carhsp1	CARHSP1	0.360919071318674	0.00177351317889025	0.00613982327957436					Poli	POLI	-0.686651914078779	0.00569340028576682	0.0143687825652365
Crebbp	CREBBP	0.244069848363493	0.00862957667575109	0.0197935237332414					Psmg2	PSMG2	-0.353731088567538	0.0113275532896624	0.0244472915475226
Zfp597	ZNF597	0.335245421387701	0.00581336736830959	0.0145808041029896					Spire1	SPIRE1	-0.358063869943071	0.00139018969157121	0.00516010010408197
Zfp263	ZNF263	0.219241650625357	0.00119622174732292	0.00463386772256293					Afg3l2	AFG3L2	-0.247086769541218	0.000298554523109963	0.00176337312675262
Mefv	MEFV	1.61484823199887	0.000132375827264098	0.00103663974638128					Tubb6	TUBB6	-0.305068334268763	0.00122481497713866	0.00471669529622005
Itga5	ITGA5	0.432866081579737	9.9904535174858e-06	0.00021591541889008					Impa2	IMPA2	-1.41684220804552	0.000446818910103446	0.00234882343310301
Gpr84	GPR84	1.52434490129862	3.42350326170736e-07	3.87839842127155e-05					Mppe1	MPPE1	-0.688575141775591	0.00031484457652461	0.00182194148938047
Prr13	PRR13	0.159497134037267	0.0242723351944758	0.0447924427475128					Gnal	GNAL	-0.633179140351481	0.00177167523780683	0.00613982327957436
Acvr1b	ACVR1B	0.620557404120491	2.038989764123e-05	0.000323658367228145					Sec11c	SEC11C	-0.182596572744	0.00209028399085448	0.00692492303801515
Slc11a2	SLC11A2	0.695851293497212	2.00916801442383e-06	8.57827569086939e-05					Nedd4l	NEDD4L	-0.589830448018391	0.000363158425135443	0.00202193985177336
Tmbim6	TMBIM6	0.207732725580074	0.00452561076825642	0.0121206390123109					Fech	FECH	-0.305769383091176	0.00161462527910945	0.00572655865318205
Spats2	SPATS2	0.327187621554661	0.0133406573510236	0.0277295415918867					Wdr7	WDR7	-0.601636185459136	3.35735197832374e-06	0.000113994024684779
Tuba1a	TUBA1A	0.262310486638156	0.0188798198045662	0.0366421241154683					Adrb2	ADRB2	-1.44737602891812	3.00968421268181e-05	0.000402597908622141
Rnd1	RND1	1.73349525624494	7.06839413831367e-06	0.000177094624912951					Grpel2	GRPEL2	-0.259080091274433	0.00626120526926017	0.0153983767823266
Cacnb3	CACNB3	2.1234331010893	3.85264206184419e-05	0.000474027553490473					Pcyox1l	PCYOX1L	-1.35367448316599	0.00140566794575989	0.00520352563656782
Kansl2	KANSL2	0.0870456212814006	0.00497516077107747	0.0130270381167677					Ppargc1b	PPARGC1B	-1.07289306276468	0.00282983790386675	0.00855824226564633
Slc48a1	SLC48A1	0.17612586407821	0.0125917601511096	0.0265551842669247					Rps14	RPS14	-0.156972528770001	0.0208009193883261	0.0396531106195447
Cpt1b	CPT1B	0.377832850251274	0.00579907533187753	0.0145556673700751					Ndst1	NDST1	-1.08938082955535	0.000214182496912192	0.00142637987980575
Trabd	TRABD	0.294940493115825	0.00205386908302465	0.00683907585604163					Isoc1	ISOC1	-0.440015007965998	0.00712348237819351	0.0170139372503961
Pim3	PIM3	1.5060228892763	7.84785910645719e-06	0.000188148267068452					Slc27a6	SLC27A6	-1.36080018339771	0.0140635670967795	0.0289207261809827
Creld2	CRELD2	1.0233178669267	1.74002384917316e-05	0.000297023027110918					Slc12a2	SLC12A2	-0.432469370165273	0.00147594696727228	0.00538034407811458
Alg12	ALG12	0.3718164569432	0.0124121285269964	0.0262567849317769					Megf10	MEGF10	-0.826092376024258	0.0142771062917785	0.029258179401044
Arfgap3	ARFGAP3	0.699430528635421	0.000583670146836101	0.00282668313122846					Lmnb1	LMNB1	-0.781710590632015	3.96868914028281e-05	0.000485900492081719
Ccdc134	CCDC134	0.462256213486212	0.00818577745608379	0.0189869306821219					Phax	PHAX	-0.274642199606497	0.00528619309435155	0.0136099783385943
Atf4	ATF4	0.210659701981692	0.0104517324306474	0.0229395406067918					Zfp608	ZNF608	-0.885197649372442	0.00329804246700121	0.00956917434915341
Maff	MAFF	1.70883688197167	0.000166878399423475	0.00119665197324612					Snx24	SNX24	-1.15370759747229	6.66298207343232e-06	0.000171786054411916
Triobp	TRIOBP	0.392859058928038	0.00122274583117149	0.00471164726944747					Sncaip	SNCAIP	-2.23738198175588	0.000655554489458459	0.00304203720705761
Rac2	RAC2	0.536867261491506	5.8215828575095e-05	0.000618860651584863					Hsd17b4	HSD17B4	-0.225742314882613	0.00314297914079246	0.00924663867959941
Csf2rb	CSF2RB	0.60968222062046	2.12804543960975e-06	8.90411470640753e-05					Commd10	COMMD10	-0.346742950313002	0.000156267278233256	0.00114513268106609
Csf2rb2	CSF2RB	0.0613340722073608	0.00308480347201385	0.00913822473104079					Tcerg1	TCERG1	-0.228808758204542	0.000121534196860802	0.00098135507757582
Ncf4	NCF4	0.229100370378513	0.00150961522893212	0.00546714647961586					Gnpda1	GNPDA1	-0.921623391423791	3.72732861300714e-06	0.000121573524078319
Myh9	MYH9	0.135658543468026	0.000267185275609099	0.00163489211118919					Arap3	ARAP3	-0.234059518101526	0.00254894929890499	0.00798885067780387
Apol9a	APOL2	1.21451643547033	0.00411303939933703	0.011316235710669					Rell2	RELL2	-0.708506150426459	0.0021967259248626	0.0071668976288442
Apol9a	APOL1	1.21451643547033	0.00411303939933703	0.011316235710669					Hdac3	HDAC3	-0.253370764868829	0.00132474443713444	0.00498413536792904
Apol7c	APOL2	1.5356456010332	0.0158628369031052	0.0318821727632038					Pcdhga11	PCDHGA11	-0.69294753583298	0.00022191109638265	0.00145832858012561
Rbfox2	RBFOX2	0.457148084439522	0.0062703583659985	0.0154056432214835					Zmat2	ZMAT2	-0.195655237224283	0.0174428471206069	0.0343835228366348
Slc39a4	SLC39A4	0.472927143984152	0.0155940325657992	0.0314232272896363					Hars2	HARS2	-0.311054619417809	0.000651945683267299	0.00302868374054681
Parp10	PARP10	0.71317804175463	7.32736972456734e-06	0.000182183470571282					Pura	PURA	-0.458747641245949	0.00198072482757478	0.00665435724040871
Gsdmd	GSDMD	0.0847531849072047	0.0262230653390848	0.0476493687628025					Spata24	SPATA24	-0.642989974519656	0.000798644866386284	0.00348849200512561
St3gal1	ST3GAL1	0.907554209812756	5.68686910071267e-06	0.000156697832183052					Sil1	SIL1	-0.237871096426554	0.0153156627820142	0.0309627039843973
Ndrg1	NDRG1	0.212055020153046	0.0235118490882067	0.0437070678562669					Kdm3b	KDM3B	-0.262099751914587	0.000375405246664066	0.00207802271728034
Sla	SLA	0.805310210988316	1.92793472634911e-05	0.000314724923844687					Cdc23	CDC23	-0.40098636465067	8.00141813422524e-05	0.000755139535399581
Asap1	ASAP1	0.356656257750397	1.21378381387786e-05	0.000240401439239804					Kif20a	KIF20A	-0.555548397974707	9.49110928642101e-05	0.000838280135766552
Trib1	TRIB1	0.320320336106561	0.00011690707386586	0.000957682404041555					Reep5	REEP5	-0.267898987287762	0.000144409605426809	0.00109292214777037
Zhx1	ZHX1	0.559922130646032	1.63089879576357e-06	7.73556463166179e-05					Stard4	STARD4	-0.534717024819913	0.00188170248259867	0.00643122022861761
9130401M01Rik	ZHX1-C8orf76	0.436872766064249	0.000671377980019228	0.00308664970688085					Gypc	GYPC	-0.482219708710039	0.00281175394567669	0.00851820240929406
9130401M01Rik	C8orf76	0.436872766064249	0.000671377980019228	0.00308664970688085					Bin1	BIN1	-0.377176206333703	0.00115626363130214	0.00452981629514325
Derl1	DERL1	0.170705296625183	0.00275922601020808	0.00842272209011441					Lims2	LIMS2	-0.463387269838603	0.00802073672237292	0.018679478120114
Zhx2	ZHX2	1.2873769687665	0.000160689251041364	0.00116845250011178					Polr2d	POLR2D	-0.354594912111537	0.000335787227639054	0.00191414122838098
Sntb1	SNTB1	2.85927158717288	0.0093699319911517	0.0210522771386806					Pik3c3	PIK3C3	-0.209332642374636	0.0179554708150178	0.035194422053348
Ext1	EXT1	1.05961372871106	1.01142628657631e-06	6.16127179572735e-05					AW554918	KIAA1328	-0.25098257175677	0.020847145804173	0.0397220915223027
Trps1	TRPS1	0.838416839018648	0.000191686889063101	0.0013189883556961					Mocos	MOCOS	-0.68467176750286	1.01783850487331e-06	6.1700873658832e-05
Dcaf13	DCAF13	0.231825130599543	0.0123384686620256	0.0261165304144084					Elp2	ELP2	-0.370767314915212	3.8427820188089e-05	0.000473752501465656
Rrm2b	RRM2B	0.441623949145251	0.00325200815002806	0.00947892742823324					Slc39a6	SLC39A6	-0.456972940656143	1.85793782779085e-06	8.24592620927032e-05
Rnf19a	RNF19A	0.771564914836743	1.60694372730041e-05	0.000286095840962209					Galnt1	GALNT1	-0.354751461027258	0.00010589531750096	0.00089399531969051
Mtdh	MTDH	0.755097662303145	2.81881273862945e-05	0.000389648341523339					Ino80c	INO80C	-0.244894448209214	0.00640990163466343	0.0156771989006027
Ankrd33b	ANKRD33B	2.21618477801962	2.44281032836234e-07	3.57563217745299e-05					B4galt6	B4GALT6	-0.33905900428757	0.00431255516083341	0.0117090065509453
Myo10	MYO10	0.439486596256351	4.90797693227899e-07	4.48466392186993e-05					Taf4b	TAF4B	-0.442988097152887	0.00572957205404178	0.0144366163656888
Dnajc21	DNAJC21	0.275175250456582	0.00233215330494584	0.00746757771722801					Ss18	SS18	-0.286564967265565	0.000937076347698986	0.00390000805264486
Rictor	RICTOR	0.219059256475988	0.0167233029469491	0.0332832296159091					Osbpl1a	OSBPL1A	-0.323681225281638	0.00305598162701419	0.00906797604558388
Gpr18	GPR18	3.49190660440833	1.0376159912691e-05	0.000219667017436134					Lama3	LAMA3	-1.79558948527631	2.97345343605565e-05	0.0004003370081242
Dnajc3	DNAJC3	0.683157393761247	6.32819639331665e-05	0.000655164659995936					Ankrd29	ANKRD29	-2.73447584984499	0.000913532184941342	0.00383918311202775
Abcc4	ABCC4	0.309126119459017	0.000413079792700978	0.00221739975989257					Npc1	NPC1	-0.315435274243671	4.27658574606091e-05	0.000510519991030729
Ednrb	EDNRB	2.90142774100782	8.63904845869633e-05	0.000791721645989818					Mib1	MIB1	-0.364299594639298	0.014155589229204	0.0290618713615263
Fbxl3	FBXL3	0.485369201280798	0.000244290769983786	0.00154651115567423					Snrpd1	SNRPD1	-0.350512276276479	0.00236514826845665	0.00754213434234301
Cln5	CLN5	0.7317576963141	1.84478276991882e-05	0.000304450404804531					Colec12	COLEC12	-1.30468703056164	1.29549622601535e-05	0.000247760476581855
Dach1	DACH1	0.50044417139918	0.016290839354557	0.0325790570742002					Ccny	CCNY	-0.443914637698926	6.01071846867102e-05	0.0006328284322779
Dgkh	DGKH	1.76814540687358	0.000709958328212625	0.00320009145618364					Mpp7	MPP7	-0.335398625739733	0.0119251834102234	0.0254832282134741
Epsti1	EPSTI1	0.275479399087051	0.00818789422430927	0.0189869306821219					Arhgap12	ARHGAP12	-0.287705389405277	0.00388777754120694	0.0108471961168789
Ccdc122	CCDC122	0.584200542946449	0.0116269906408544	0.0249591661243562					Bambi	BAMBI	-1.75332298658365	0.0009403022587434	0.00390845914322548
Nufip1	NUFIP1	0.21306251516482	0.0109980919784385	0.0238981096373589					Mettl4	METTL4	-0.21576035562852	0.0241976486591697	0.0447007727167931
Cog3	COG3	0.193156988153145	0.00557342580194841	0.0141551118824469					Msh6	MSH6	-1.4315894973723	0.000220946547756495	0.00145569484209331
Lcp1	LCP1	0.315882043474097	0.00013518976372544	0.00105131614131166					Kcnk12	KCNK12	-1.81845666956797	0.00107317494905148	0.00429511919222633
Lrrc63	LRRC63	1.77714365685431	0.000377826158771069	0.00208584881166063					Msh2	MSH2	-1.55909675588719	0.000166702062894581	0.00119639283968458
Lrch1	LRCH1	0.446505064075597	2.12032273948053e-05	0.000331437115516032					Ttc7	TTC7A	-0.862097769408207	1.07869364405803e-05	0.00022453812252444
Fndc3a	FNDC3A	0.41475655898433	0.00574248410182856	0.0144515694478379					Socs5	SOCS5	-0.565802597359832	0.000262035985786463	0.00161659166232676
Bmp1	BMP1	3.46718758379903	0.00556041314410748	0.0141307268183688					Epas1	EPAS1	-1.96483763273634	6.42402612935149e-05	0.000661833333051273
Polr3d	POLR3D	0.320142614987612	0.00435234111693021	0.0117857482938523					Srbd1	SRBD1	-0.449873502370608	0.000977154549978929	0.00402889833861584
Piwil2	PIWIL2	0.621053815905302	0.00527880081354819	0.013604242577761					Prepl	PREPL	-0.196233446360493	0.0124582761136831	0.0263252843504064
Slc39a14	SLC39A14	0.687866733131174	5.99689284539232e-05	0.00063208979974292					Lrpprc	LRPPRC	-0.241726888240835	0.00528650240930189	0.0136099783385943
Ppp3cc	PPP3CC	0.417490108600279	0.000454832780615164	0.00237288285671899					Dync2li1	DYNC2LI1	-0.855675696830056	0.000181773558299761	0.0012736539409973
Sorbs3	SORBS3	1.31563028336378	0.000291264375088226	0.00173301745845147					Plekhh2	PLEKHH2	-2.48847178371753	0.000519707090964205	0.00259197076242628
Tnfrsf10b	TNFRSF10D	0.49301785500309	0.00277651697601897	0.00845266449313762					Thada	THADA	-0.333136075783853	0.00709959791892352	0.0169699371683906
Tnfrsf10b	TNFRSF10C	0.49301785500309	0.00277651697601897	0.00845266449313762					Zfp36l2	ZFP36L2	-0.977326443905786	0.000117791339033705	0.000963021690902537
Tnfrsf10b	TNFRSF10B	0.49301785500309	0.00277651697601897	0.00845266449313762					Mta3	MTA3	-0.358350709190641	0.00325422469877472	0.00948188753380387
Tnfrsf10b	TNFRSF10A	0.49301785500309	0.00277651697601897	0.00845266449313762					Slc8a1	SLC8A1	-0.814489206340506	0.000914175005702174	0.003839287866124
Slc25a37	SLC25A37	0.789660619507002	1.58701859053431e-07	3.08154375383904e-05					Thumpd2	THUMPD2	-0.646674331492862	0.00748055517035465	0.0176832526349624
Kctd9	KCTD9	0.316222696167029	0.000927641138282634	0.00387625327380677					Map4k3	MAP4K3	-0.462980630178163	0.0010078521563508	0.00411316215007271
Dpysl2	DPYSL2	0.464611089529721	3.07727240753473e-05	0.000407276523880348					Gemin6	GEMIN6	-0.593128011738037	0.00894870480171862	0.0203338004335267
Wdfy2	WDFY2	0.202081621192182	0.00226793640045461	0.0073204274411557					Galm	GALM	-0.637369760756785	5.88607596554181e-05	0.000622521412968409
Trim13	TRIM13	1.52232457861972	1.93657956222521e-05	0.000315411195540927					Atl2	ATL2	-0.376186797502636	0.000226550647945877	0.00147323124124721
Spata13	SPATA13	1.35838716455382	1.76238993489041e-07	3.18338652432392e-05					Cdc42ep3	CDC42EP3	-1.20118848446156	0.000151839569059838	0.00112243199039756
Phf11	PHF11	0.885449417525772	2.51381759522723e-05	0.000363246642510335					Prkd3	PRKD3	-0.564647674359804	4.77821728885706e-05	0.000547271025332965
Parp4	PARP4	0.360298433256358	0.000356688311375104	0.0019990470790462					Cebpz	CEBPZ	-0.392666139995243	0.000142452874387852	0.00108161183864523
Irf9	IRF9	0.313004744937384	0.00125617831157327	0.00480471772173624					Fam98a	FAM98A	-0.135721261127649	0.0174095128183082	0.0343682312618134
Rnf31	RNF31	0.377243871200888	0.000127509655406236	0.00101509448285285					Rasgrp3	RASGRP3	-2.93023329344892	2.94955524359416e-06	0.000107448489278278
Psme2	PSME2	0.379344279360503	0.00510716681541067	0.0132692373019252					Ttc27	TTC27	-0.322325637552974	0.00396162150548026	0.010998898670376
Bcl2l2	BCL2L2-PABPN1	0.346855526806522	0.000232333950528718	0.00150255848242542					Dpy30	DPY30	-0.544791995199727	0.000327839834490463	0.00187831517898248
Bcl2l2	BCL2L2	0.346855526806522	0.000232333950528718	0.00150255848242542					Memo1	MEMO1	-0.282823515279489	0.0117563983273685	0.0251760747913508
Slc7a8	SLC7A8	0.167017140697765	0.000494642051389685	0.00250179762825381					Xdh	XDH	-0.345727584542125	0.000602980314058377	0.00288648897518753
Lrp10	LRP10	0.260152166504406	0.00249724430573209	0.00786050025008426					Lbh	LBH	-1.63202040857152	5.39702136561999e-06	0.000152776274511525
Mmp14	MMP14	1.537492990432	1.37475233683869e-07	3.02630135701476e-05					Wdr43	WDR43	-0.190081353006468	0.00294639369860679	0.00882710571180968
Slc7a7	SLC7A7	0.577853828735333	9.00373008850085e-06	0.000202101354682527					Ndc80	NDC80	-0.593802777892395	2.40466244165075e-05	0.000355331945277531
Mettl3	METTL3	0.27206405994278	0.00150896768509491	0.00546703831564851					Smchd1	SMCHD1	-0.348040277500363	0.00362996899957874	0.0102849121654731
Tox4	TOX4	0.200213011256747	0.00154940295310439	0.00556486430584632					Lpin2	LPIN2	-0.132580329839009	0.00531437026469014	0.0136527782420733
Pnp2	PNP	1.80078398555353	2.74740575724604e-06	0.000102929993545215					Myl12b	MYL12B	-0.212597919296225	0.000513548510474067	0.00257418400164533
Pnp	PNP	0.688297515892239	3.80346217430569e-05	0.000470304720796984					Myl12b	MYL12A	-0.212597919296225	0.000513548510474067	0.00257418400164533
Ktn1	KTN1	0.274529468480099	0.00946620061221635	0.0212318189523943					Ddx11	DDX12P	-0.911108348356359	0.000996136407090046	0.0040747159746241
Mapk1ip1l	MAPK1IP1L	0.213021223360452	0.00432581251387895	0.0117296251603696					Ddx11	DDX11L8	-0.911108348356359	0.000996136407090046	0.0040747159746241
Gch1	GCH1	1.45753411683335	3.32869994949609e-06	0.000113994024684779					Ddx11	DDX11	-0.911108348356359	0.000996136407090046	0.0040747159746241
Ddhd1	DDHD1	0.902149373686017	3.27270583348913e-05	0.000424086708996553					Ndufv2	NDUFV2	-0.209301108160204	0.0217365258855238	0.0410017922251677
Gnpnat1	GNPNAT1	0.30077022214126	0.0119383147565208	0.0255041150901297					Twsg1	TWSG1	-0.400336057685849	0.000748079560513586	0.00333050561054476
Ptger2	PTGER2	0.806911616621282	0.00214487619937699	0.00704210740545784					Ralbp1	RALBP1	-0.234336545641812	0.000146469469603624	0.00109781429358519
Eaf1	EAF1	0.0898554713840257	0.020273421739441	0.0388074263641456					Rab31	RAB31	-0.546554893389022	7.31004528265283e-05	0.000713605127474679
Mettl6	METTL6	0.357605345418273	0.000979134269587031	0.00403572191315358					Nudt12	NUDT12	-0.500623914005653	0.00700240567324457	0.0167795787314713
Sh3bp5	SH3BP5	0.620002550567071	6.89281092799716e-06	0.000175830685645748					Tnfsf14	TNFSF14	-2.79043006125753	1.99506212875989e-06	8.54918519796521e-05
Prkcd	PRKCD	0.472377547993647	2.37106503504442e-05	0.00035245484677628					Slc25a23	SLC25A23	-1.40246264711341	0.00218471731274416	0.00713988139775198
Dcp1a	DCP1A	0.160168681049132	0.00225973737656658	0.0072996507352724					Khsrp	KHSRP	-0.217814939671955	0.000998529556468137	0.0040818180257334
Arhgef3	ARHGEF3	2.04051619019458	2.44773176398752e-07	3.57563217745299e-05					Clpp	CLPP	-0.375035665116122	0.00346800743881955	0.00993474606782169
Il17rd	IL17RD	5.13668306467472	0.000252066162695288	0.00157922443324929					Rfx2	RFX2	-1.97496984576109	1.11150747476595e-05	0.000228400891925752
Appl1	APPL1	0.590392518806436	9.76503057859759e-05	0.000851579192984086					Ndufa11	NDUFA11	-0.195544192217753	0.0171889341834373	0.0340192522850096
Arf4	ARF4	0.264419283987032	0.00538534599062631	0.0138013448472032					Vmac	VMAC	-1.12306792096758	0.000685570785065173	0.00313537493190905
Slmap	SLMAP	0.160998013197644	0.0233502127492706	0.0434455897342694					Ranbp3	RANBP3	-0.238548855360121	0.00708055651493929	0.0169309362730711
Samd8	SAMD8	0.231029740237161	0.012153637042364	0.0258441559762933					Ptprs	PTPRS	-0.884778693176212	2.3200448581403e-05	0.000349045973996483
Vcl	VCL	0.333473992576745	0.000232390553087765	0.00150255848242542					Uhrf1	UHRF1	-1.02968260734718	1.09578407547461e-08	9.72664907565923e-06
Sec24c	SEC24C	0.110962870147008	0.000823221073768456	0.00356079647884463					Sema6b	SEMA6B	-0.603667120466662	0.00128307141916354	0.00487646320951625
Ube2e2	UBE2E2	0.522545975952453	5.28659803202669e-05	0.000583543672524825					Ubxn6	UBXN6	-0.194122840339826	0.0113424446202619	0.0244666827453557
Ngly1	NGLY1	0.621372080920123	0.00608606333086188	0.0150600376369217					Chaf1a	CHAF1A	-0.876237917284583	5.87720750862325e-05	0.000622521412968409
Atxn7	ATXN7	0.272986251279784	0.00465719649015705	0.0124044540000583					Tbc1d5	TBC1D5	-0.246947833675086	1.75838074322502e-05	0.000299033611568716
Kctd6	KCTD6	0.373410642061841	0.0129445586280479	0.0270993985968247					Nfya	NFYA	-0.18290408313838	0.000528943272543598	0.00262242645700555
Flnb	FLNB	1.20923240147755	0.000180071297631855	0.00126426328568986					Treml1	TREML1	-1.55671742486315	0.00895669007678515	0.0203445051332862
Parp8	PARP8	0.232399499654891	0.00934766420829296	0.0210136438343807					Trem2	TREM2	-0.849600150018579	2.64188250062033e-05	0.000376498553156064
Itga1	ITGA1	1.23014704891402	0.00317113604362991	0.00930744157160814					Tfeb	TFEB	-0.790448813755739	0.000660221548356	0.00305570695769833
Snx18	SNX18	1.12972722707055	6.09307146508317e-05	0.000638512744206464					Usp49	USP49	-0.95088388732309	9.43290369371232e-05	0.000836110514991177
Mier3	MIER3	0.271420291957506	0.0263370694035032	0.0478215607067993					Bysl	BYSL	-0.272494063740131	0.00197386629836159	0.00663756798620147
Rnf180	RNF180	0.586535982173982	2.37886090897505e-05	0.000352769743625691					Ccnd3	CCND3	-0.53235245527554	0.000247037268255261	0.00155992486413014
Adamts6	ADAMTS6	1.06606095489314	0.00950723004188106	0.0213029837234865					AI661453	C6orf132	-1.55049572976892	0.00767835160448173	0.018041004989392
Mast4	MAST4	0.80163771416798	0.000761988416269579	0.00337463651068498					Mrps10	MRPS10	-0.206116023797929	6.90231389005472e-05	0.00069173431219121
Ccdc125	CCDC125	0.374953550428008	0.00565827215101161	0.0143033661555373					Trerf1	TRERF1	-0.636730122783728	0.000100497795107267	0.000866079126073513
Naip2	NAIP	0.306813574823983	0.000495855438150778	0.00250691437343357					Rpl7l1	RPL7L1	-0.106497632575243	0.0135305890664099	0.0280521572119246
Tmem171	TMEM171	0.293220425583037	0.00164632801027483	0.00580394842090363					Cnpy3	CNPY3	-0.194405593815501	0.0108168869537989	0.0235650337289961
Hmgcr	HMGCR	0.132805199077749	0.00585038358377679	0.014651897782264					Ppp2r5d	PPP2R5D	-0.179578479705988	0.0122844338581003	0.0260243197331422
Iqgap2	IQGAP2	0.296463805264495	0.000315890515171853	0.00182499834125552					Mrpl2	MRPL2	-0.27433759959792	0.0133209145921736	0.0277052729099484
Ap3b1	AP3B1	0.21667075483175	0.000278610535223168	0.00168235817357547					Klc4	KLC4	-1.06045872744954	8.14693892104748e-06	0.000192110075847926
Scamp1	SCAMP1	0.160898979208611	0.0152407997596636	0.030846485116179					Zfp318	ZNF318	-0.398390737859677	0.00346104397690959	0.00991708404451361
Homer1	HOMER1	0.559458323009822	0.000529043464047069	0.00262242645700555					Polr1c	POLR1C	-0.209117173282525	0.0210826249203845	0.040076889941499
Zfyve16	ZFYVE16	0.247277832501965	0.00516391804659303	0.0133747414683225					Xpo5	XPO5	-0.24163520648036	0.00208203420341397	0.00691064077078671
Vcan	VCAN	2.32520620312045	7.91284938761249e-05	0.00075063343007527					Polh	POLH	-0.683197518207278	9.51409553175435e-05	0.000838522448036251
Mctp1	MCTP1	0.387072891177481	0.0122317872777267	0.0259570390198617					Rsph9	RSPH9	-0.39686585047665	0.0188439456626566	0.0365953606422619
Ahrr	AHRR	0.902773065468157	7.1371374561476e-05	0.000704945480935714					Mrps18a	MRPS18A	-0.0921091515115744	0.000927655688122745	0.00387625327380677
Med10	MED10	0.162362974889187	0.0216161672785556	0.0408070243972733					Vegfa	VEGFA	-0.557936088481617	0.000405388366870275	0.00218747773994655
Zfp429	ZNF429	0.435487116263708	0.00102088175239776	0.0041513408170965					Slc29a1	SLC29A1	-0.207495784841564	0.00577169002395829	0.0145045079732517
Zfp456	ZNF429	0.714051549638159	0.00458629368483176	0.0122567465852482					Hsp90ab1	HSP90AB4P	-0.0651179177197908	0.0255215146509267	0.0466149690564233
Agtpbp1	AGTPBP1	0.118851250426212	0.0236026868490294	0.0438496919528911					Hsp90ab1	HSP90AB3P	-0.0651179177197908	0.0255215146509267	0.0466149690564233
Tgfbi	TGFBI	0.136022547146928	0.00806880222027759	0.0187703117168457					Hsp90ab1	HSP90AB2P	-0.0651179177197908	0.0255215146509267	0.0466149690564233
Fbxl21	FBXL21P	0.91648074352401	0.00999451586307663	0.0221433140721079					Hsp90ab1	HSP90AB1	-0.0651179177197908	0.0255215146509267	0.0466149690564233
Nfil3	NFIL3	1.23754103312177	7.1384181340428e-05	0.000704945480935714					Slc35b2	SLC35B2	-0.436709562113764	0.000604799507801988	0.00288859303036002
Syk	SYK	1.27364170573281	7.61014935045538e-08	2.10158502173576e-05					Aars2	AARS2	-0.583133996072486	0.000433077731640207	0.00229601406616589
Fgd3	FGD3	0.218371566220565	0.00135020765403162	0.00504669859147626					Cdc5l	CDC5L	-0.194744173443277	0.000849765697918374	0.00364894206220858
Ninj1	NINJ1	0.472470440820315	0.000695731614763838	0.00316814099548194					Runx2	RUNX2	-0.921929548494709	0.00170536909395323	0.00595465628843966
Jarid2	JARID2	0.172338265274627	0.0267341872030287	0.048408239016762					Tnfrsf21	TNFRSF21	-1.0027331979446	0.00109220409632469	0.0043530533370837
Cd83	CD83	1.27941725637389	6.48755657436086e-06	0.000168310784028356					Cenpq	CENPQ	-0.307725151520231	0.00758428477132481	0.0178774481891603
Hivep1	HIVEP1	0.426011432431273	0.000104102801615237	0.000885479476846369					9130008F23Rik	C6orf141	-0.844907021042818	0.0135700064084763	0.0281152147852034
Tmem170b	TMEM170B	0.671038879455527	4.21428504364428e-05	0.000505999229346546					Rpp21	RPP21	-0.405228277459894	0.00149992688611933	0.00544999717402266
Nedd9	NEDD9	0.309785534577681	0.00966823741386087	0.0215626680441581					Prr3	PRR3	-0.19533170368745	0.011208615051662	0.0242537801231071
Gcnt2	GCNT2	1.2123769745489	2.17193776614308e-05	0.000334871843918859					2310061I04Rik	C6orf136	-0.326332560467842	0.0101631867223257	0.0224330233389594
Exoc2	EXOC2	0.100359762524761	0.0252608371653076	0.0462049489922398					Dhx16	DHX16	-0.307510948134378	0.00318064140209081	0.00932432901716972
Irf4	IRF4	0.640135243171266	0.018358834660904	0.035826827627364					Nrm	NRM	-1.03720370236093	0.000124854487685421	0.00100101078610757
Aoah	AOAH	1.19359651118473	1.47137157421845e-07	3.02630135701476e-05					Mdc1	MDC1	-0.491260354837808	3.09054286649367e-05	0.000407276523880348
Gpr141	GPR141	0.943310572963634	8.38525499414178e-06	0.000194874785622362					Tubb5	TUBB	-0.314250605723792	0.000362780193376808	0.00202153003144027
Inhba	INHBA	4.79327469710873	8.29420577997147e-06	0.000193848629835813					Vars2	VARS2	-0.738981221140393	0.000180316421003218	0.00126526943185036
Lgals8	LGALS8	0.379408926830603	0.000212655132729944	0.00142076470524664					Cchcr1	CCHCR1	-0.610483157424265	0.011542547948706	0.0247993159333625
Larp4b	LARP4B	0.276830484080703	0.0181670270712908	0.0354971140589514					Tcf19	TCF19	-1.46587474721366	6.118456170619e-06	0.000163849370127781
Gtpbp4	GTPBP4	0.157003846435759	0.00746862517715834	0.0176617707091431					Bag6	BAG6	-0.0880823063290447	0.00293454088122356	0.00880129554613993
Wdr37	WDR37	0.435200093580193	0.00435585655338913	0.0117905095597836					Ddah2	DDAH2	-1.01970067986335	0.000466634971430745	0.00241017156690352
Klf6	KLF6	0.34903641623421	0.00103293478635736	0.00418119888927132					Clic1	CLIC1	-0.311162773050143	0.0010509426943856	0.00422792646912586
Gpr132	GPR132	0.993623520498472	9.51679701339342e-06	0.00020833731301708					Msh5	MSH5	-0.493583017870137	0.0175404936345019	0.0345171360880373
Tnfaip2	TNFAIP2	1.53603929035147	1.52227655870316e-07	3.02630135701476e-05					Lsm2	LSM2	-0.470094286514833	0.00271569478429245	0.00834106255175538
Dync1h1	DYNC1H1	0.234459724521994	0.00531019453417879	0.0136527782420733					Hspa1l	HSPA1L	-0.391910557524563	0.00501246187125397	0.0131078386320064
Serpina3g	SERPINA3	3.04500550344559	0.00123454416307705	0.00473801121512					Neu1	NEU1	-0.221787887644115	0.010102830888102	0.0223394803285487
Serpina3f	SERPINA3	4.01723550882681	0.000479450885828575	0.00244687316558181					Ehmt2	EHMT2	-0.258548202583523	0.000640544558761166	0.00299587776880881
Ddx24	DDX24	0.126825306948022	0.0236491781204032	0.0439098067387197					Zbtb12	ZBTB12	-0.960563391160903	7.11624685280647e-05	0.000704945480935714
Asb2	ASB2	1.81617208725751	0.00209447025501158	0.00693524696483583					C2	C2	-0.665639257312685	0.00428197874391059	0.011663463507649
Btbd7	BTBD7	0.248736333648127	0.00175236718761109	0.00608796953884345					C2	C2	-0.665639257312685	0.00428197874391059	0.011663463507649
Fbln5	FBLN5	0.859940471542689	0.00145325292470179	0.00531476577259245					Pbx2	PBX2	-0.214502415066547	0.0130377230106328	0.0272575191340351
Gpr68	GPR68	0.267019255483981	0.0247391394571872	0.0454850253046998					Notch4	NOTCH4	-2.49684394734117	4.43832760995219e-05	0.000522797129941951
Foxn3	FOXN3	0.461890463816251	0.0109467094926077	0.0237989431183758					H2-DMb2	HLA-DMB	-0.915130767352856	0.00292736981429262	0.00878705910198415
Sel1l	SEL1L	0.455681289161912	2.68987316391992e-05	0.000380547261461075					Rxrb	RXRB	-0.227327718147275	0.000379941715342919	0.00209287929812343
Gtf2a1	GTF2A1	0.266393404231086	0.0116742314562185	0.0250346288708244					Rps18	RPS18	-0.151347822698598	0.0165593439759106	0.0329886129510487
Sptlc2	SPTLC2	0.210980845975453	0.00136308930986138	0.00508071711267168					Wdr46	WDR46	-0.218236767972709	0.00288279792082111	0.00868684038846845
Batf	BATF	2.00563746818263	7.6360404808942e-05	0.000731071456518276					Rgl2	RGL2	-0.487031149530137	0.000134956752308356	0.00105116937929695
Jdp2	JDP2	1.06861378807246	1.83600590406542e-05	0.000303808859784567					Kifc1	KIFC1	-0.69358804837937	4.72724812342643e-05	0.000544478423557108
Pgf	PGF	2.27666924912205	1.68048000047525e-05	0.000294155641711892					Cd320	CD320	-0.617161561297335	0.000198490082514677	0.00135306432002737
Aldh6a1	ALDH6A1	0.635130946138555	0.00216742987333266	0.00710114712256921					Ndufa7	NDUFA7	-0.191205799127513	0.00602467986111129	0.0149617699108773
Psen1	PSEN1	0.160632837303024	0.00886070652266914	0.0201993183031536					Kank3	KANK3	-0.973464572364794	4.90817650098572e-05	0.000555295497492041
Sipa1l1	SIPA1L1	0.293977580822311	0.000285968729716164	0.0017134683723157					Angptl4	ANGPTL4	-3.48204748475062	0.00304886187303001	0.00905333488557801
Rdh11	RDH11	0.135169699472576	0.0106840617497929	0.0233188948623162					Pram1	PRAM1	-1.03787192778836	0.00553260549403294	0.0140802147193011
Arg2	ARG2	2.72996590301192	0.000261246896084342	0.00161518168041797					Zfp414	ZNF414	-0.444929071248012	4.48427542291749e-05	0.000526293233385558
Tmem229b	TMEM229B	0.0886961717913031	0.0248096182467458	0.0455894318462032					Myo1f	MYO1F	-0.288156054339865	1.61410136293855e-05	0.000286549109103391
Gphn	GPHN	0.516235251830819	0.00150031707832393	0.00544999717402266					Adamts10	ADAMTS10	-0.984622735551613	0.000126849298015345	0.00101113292266625
Syne2	SYNE2	0.837597337873285	0.000318940517257803	0.00183919898281332					Zfp101	ZNF124	-0.616375201102448	0.0054970369388842	0.0140184030452522
Hif1a	HIF1A	0.41542071735527	0.00694649601710965	0.0166713221329899					Akap8l	AKAP8L	-0.260277203370285	0.00594003136802409	0.014820109519389
Slc38a6	SLC38A6	0.342147015626898	0.000700561441079898	0.00318339562603529					Akap8	AKAP8	-0.326616762330542	0.000193609216734583	0.00133000648776156
Rtn1	RTN1	2.49682697067411	8.65023330824387e-05	0.000791769278758436					Rrp1b	RRP1B	-0.814196559226355	0.000103248339907376	0.000881227417602308
Daam1	DAAM1	0.543487737187118	0.000453231516628845	0.0023686672914462					Sik1	SIK1	-0.96713992456578	2.71730350331051e-05	0.000382856356413148
Arid4a	ARID4A	0.0929230621670668	0.00907031099334416	0.0205238082145462					Ndufv3	NDUFV3	-0.298134363330566	0.00810097683571347	0.018827536775278
Frmd6	FRMD6	0.332524868076718	0.0252076450031471	0.0461436343333108					Slc37a1	SLC37A1	-0.909344417369111	1.90356187035154e-05	0.000312078672333227
Sav1	SAV1	0.346931305434694	0.00084567708462607	0.00363892975437956					Abcg1	ABCG1	-0.180941574612651	0.0180091092636098	0.0352550725927661
Sos2	SOS2	0.145843215396294	0.0203801630320248	0.0389757288394847					Glo1	GLO1	-0.356515318433716	0.000522722786160361	0.00260147219207641
Sec23a	SEC23A	0.414286810180171	0.00157091383452371	0.00561776869687085					Fgd2	FGD2	-0.948678184056236	0.00023753945847302	0.00152395604049779
Nfkbia	NFKBIA	1.19155199850924	6.37910408739852e-08	1.8874553927167e-05					Mtch1	MTCH1	-0.241316792357568	0.00566240454298622	0.014307991308599
Psma6	PSMA6	0.46371552505593	0.000356234447064473	0.0019990470790462					Ppil1	PPIL1	-0.553517691155962	1.08971346362393e-05	0.000226452662415629
Baz1a	BAZ1A	0.270137672041765	0.000207180630626936	0.00139849739098367					Srpk1	SRPK1	-0.316407129823908	0.00286328230921072	0.00864270324424619
Akap6	AKAP6	0.667098409664695	0.00999039151288618	0.0221381232757911					Fkbp5	FKBP5	-0.944660200652618	0.000251487499091366	0.00157762893901895
Hectd1	HECTD1	0.177084695787025	0.014473026614424	0.0295962319791752					Rpl10a	RPL10A	-0.273600645996099	0.00218252554424385	0.0071377411540141
Scfd1	SCFD1	0.15393289625612	0.0174795226540393	0.0344298665433105					Fance	FANCE	-0.576489567609204	0.00291578434440238	0.00875880102731397
Pnpla8	PNPLA8	0.383047297221375	0.00412392230691425	0.0113385784745653					Taf11	TAF11	-0.181242127081327	0.0222979337628978	0.0418637895258394
Dnajb9	DNAJB9	1.03868486991249	0.000520489794906453	0.00259451531540413					Nudt3	NUDT3	-0.500735632410836	0.00127997055967614	0.00486874629479505
Dock4	DOCK4	0.706927899660183	0.00207119203166309	0.0068856884369923					Hmga1	HMGA1	-0.717060367597641	4.46653298573501e-06	0.000133426936090695
Ifrd1	IFRD1	0.312845940970908	0.00372399452653077	0.0104986569830304					Itpr3	ITPR3	-1.68625213717138	2.77679597726502e-05	0.000387547284665928
Ahr	AHR	3.01694816291787	1.30734387169375e-06	7.00274236790441e-05					Bak1	BAK1	-0.185640748252587	0.0113403979749654	0.0244665148671693
Nampt	NAMPT	0.759915757059192	0.000719668247348623	0.00323370199857972					Syngap1	SYNGAP1	-0.659744260423157	0.00221110820204318	0.00720104208599624
Pik3cg	PIK3CG	0.922736958967681	1.77730013201244e-05	0.000300320787966371					Cuta	CUTA	-0.519907159235493	0.00193141671303988	0.00654769835981938
Prkar2b	PRKAR2B	0.918966973650367	0.00248851521430497	0.00784693696223492					Kifc5b	KIFC1	-0.761595884661476	0.00442232632503422	0.0119048389075063
Hbp1	HBP1	0.380550879847269	0.000407080252195348	0.00219374947703018					Ergic1	ERGIC1	-0.57161903406521	6.7717572595994e-07	5.11711939901869e-05
Cmpk2	CMPK2	1.304328568646	0.00121262422071813	0.0046871792195534					Dusp1	DUSP1	-0.421932383386197	0.000347776471236366	0.00196535616555449
Rsad2	RSAD2	1.75381225113483	0.000678123447179198	0.00310960888490624					Neurl1b	NEURL1B	-1.97698658768123	1.07553253268669e-05	0.00022425575140432
Id2	ID2	0.515666227492508	0.000967013812431783	0.00399636868875616					Rgs11	RGS11	-1.61461554240985	0.000214295585064564	0.00142637987980575
Kidins220	KIDINS220	0.143416092254984	0.00423340095619814	0.0115743668676459					Axin1	AXIN1	-0.123430397822827	0.0267776759203299	0.0484728592369905
Grhl1	GRHL1	0.778099078760028	0.00850112422486903	0.0195636056930458					Mrpl28	MRPL28	-0.437527816823401	9.01068477332065e-05	0.000811634263079835
Taf1b	TAF1B	0.169332155838329	0.0106708152162271	0.0232969467132912					Nme4	NME4	-0.771596480236398	0.000642068530429439	0.00300052756620095
Adam17	ADAM17	0.337240132725137	2.24923174097637e-05	0.000343356383089851					Decr2	DECR2	-0.127655485503156	0.014175467996579	0.0290882663133236
Iah1	IAH1	0.244199511532276	0.0137636617800691	0.0284429750473303					Pigq	PIGQ	-0.355826599890653	4.45544653339254e-06	0.000133416467639685
Pdia6	PDIA6	0.56682868974089	1.68725886369064e-05	0.000294155641711892					Rab40c	RAB40C	-0.552180287553341	0.00037942242540559	0.00209280181114748
Nbas	NBAS	0.221552171753093	0.00391735554774387	0.0109174652145802					Wdr90	WDR90	-1.56993573939488	1.03065191057815e-05	0.000219667017436134
Atad2b	ATAD2B	0.299446808621963	0.00574065156400891	0.0144515694478379					Rhot2	RHOT2	-0.278702229434063	0.000150956640317513	0.00112023908459186
Dtnb	DTNB	0.543103864100977	0.0172124450638957	0.0340344564441114					Stub1	STUB1	-0.30808655013234	0.00517891572517389	0.0133984790854186
Kif3c	KIF3C	0.883714560393079	6.13465231464917e-06	0.000163849370127781					Jmjd8	JMJD8	-0.395897901253443	0.000682158764064354	0.00312235247183342
Rab10	RAB10	0.537494002661557	5.72373562776855e-05	0.000612124463393113					Metrn	METRN	-1.31080099005494	6.0140852862332e-05	0.0006328284322779
Rac3	RAC3	0.330729676617033	0.00588084406272889	0.0147074359363115					Haghl	HAGHL	-0.466219094709241	0.0070435722771125	0.0168587197010164
Mafg	MAFG	0.495316678583206	2.561538700357e-05	0.000368855636492891					Rpusd1	RPUSD1	-0.546351844212455	0.00205251607725194	0.0068364023832779
Slc25a10	SLC25A10	0.30555854506863	0.00274945446640794	0.00840634696739251					Chtf18	CHTF18	-0.883105493670863	0.000473615211005052	0.00243481860742007
Hgs	HGS	0.220600739093826	0.00308682143443496	0.00914202334740784					Gnptg	GNPTG	-0.291536920493374	0.000981136450147598	0.00404086507362533
Nploc4	NPLOC4	0.261529556476608	0.00109610850697395	0.00435940514511982					Telo2	TELO2	-0.345915474352105	0.00313829727844999	0.00924161617992845
Rnf213	RNF213	0.670131136799395	0.00644453607133202	0.0157495083104116					Ift140	IFT140	-0.611892150162213	0.00106487495165095	0.00427428973648784
Lgals3bp	LGALS3BP	0.147399887888213	0.00924037201790598	0.0208289684503025					Nme3	NME3	-0.772981300926297	0.001248447195537	0.00478250718216349
Pgs1	PGS1	0.421914221536594	0.00279355845074745	0.00848790974754					Mrps34	MRPS34	-0.500169231202537	0.00203408051629038	0.00679503187525282
Socs3	SOCS3	4.26146566196455	1.49926160713105e-08	1.1644577494886e-05					Spsb3	SPSB3	-0.210149374690615	0.0244920352198716	0.0451241692627642
Tha1	THA1P	1.32662250324085	0.000155913240920579	0.00114443818365035					Nubp2	NUBP2	-0.28821451579793	0.00236276027192731	0.00753838816411827
Sec14l1	SEC14L1	0.233381409591922	0.0114442655528554	0.0246478142158292					Fahd1	FAHD1	-0.68109558366175	0.0196215256076059	0.0377865641911852
Rhbdf2	RHBDF2	1.02791492461141	5.7578667773536e-06	0.000157605749872628					Hagh	HAGH	-0.287754925762619	0.016610857123567	0.033080628441437
Armc7	ARMC7	0.267314792402943	0.00655445728237202	0.0159770410783053					Gfer	GFER	-0.22633407345144	0.0200971296628345	0.0385412083827229
Cd300e	CD300E	1.24180552353579	5.00446215085184e-05	0.000562300643296888					Nthl1	NTHL1	-0.942987857620247	0.00489047990080315	0.0128540595869883
Gna13	GNA13	0.167706767925442	0.0122797545793616	0.0260188423116329					Pkd1	PKD1	-0.525514091882206	0.000342687754961055	0.00194101218363766
Rgs9	RGS9	0.916137824383784	0.00214212920302995	0.00703680666297996					Traf7	TRAF7	-0.229398447573924	0.00260342219963901	0.00809830479972815
Smurf2	SMURF2	0.153122608567587	0.0136568868612399	0.0282715530609075					Mlst8	MLST8	-0.331486195033047	0.000538385797007853	0.00265076081593367
Ccdc47	CCDC47	0.163197157509074	0.0248433721786341	0.0456294097049786					Pgp	PGP	-0.689577966745179	0.00407293159097286	0.0112326499957878
Tlk2	TLK2	0.330692997908198	0.000474199003509819	0.00243607731154052					Eci1	ECI1	-0.531160604094039	0.000211125980400471	0.00141513622353649
Ifi35	IFI35	0.335981562033163	0.00210191799160121	0.00695064791953916					Rnps1	RNPS1	-0.142166957743803	0.00956507275606489	0.0214090803088228
Cntnap1	CNTNAP1	0.596361974089097	0.00033213840456612	0.00189856667596282					Abca3	ABCA3	-0.162645146383074	0.00405418334049489	0.0111983410474172
Mlx	MLX	0.261929392031814	0.00113745479563942	0.0044717338644135					Ccnf	CCNF	-0.85880807162591	2.05637283010608e-05	0.000325535607130296
Stat3	STAT3	0.449060941488318	0.000111388696556847	0.000927742272642533					Amdhd2	AMDHD2	-0.386225021976525	0.00169803584140167	0.00593739206558767
Stat5a	STAT5A	0.429040508033964	0.000460829683945621	0.0023911191993287					Paqr4	PAQR4	-1.19290285982883	2.32882927957956e-05	0.00034923345725733
Dhx58	DHX58	0.662574256280459	4.82773507502028e-05	0.000550182934126306					Pkmyt1	PKMYT1	-0.541924867403832	0.000133935448175231	0.00104548732064924
Klhl11	KLHL11	0.337982954456194	0.0227028090397253	0.0425211466370258					Tnfrsf12a	TNFRSF12A	-1.64792077288817	4.82539984351562e-05	0.000550182934126306
Eif1	EIF1	0.191611369980982	0.0222329915914079	0.0417544788433469					Hcfc1r1	HCFC1R1	-0.242127475755431	0.00239167964409115	0.00761306427692641
Ccr7	CCR7	1.59681225059264	0.0037606883179069	0.010575712542799					Zfp13	ZNF205	-0.874286894124849	0.00730707168131864	0.0173689708844198
Rara	RARA	0.240612393814547	0.0247110543797329	0.0454451200903488					Pdcd2	PDCD2	-0.345349931960527	0.00159199473692168	0.00566868727671224
Casc3	CASC3	0.131762004847473	0.0107124193851299	0.0233713545819891					Tbp	TBP	-0.204868838831775	0.0253320187617875	0.0463146972418321
Psmd3	PSMD3	0.152731995006137	0.00540701286469229	0.0138485055378259					Acat2	ACAT2	-0.561303521788528	0.0049369561593901	0.0129515630552545
Cdk12	CDK12	0.228997455256978	0.0128511293830163	0.0269628541014256					Tcp1	TCP1	-0.0925807693147764	0.0240937030670733	0.0445222971025308
Cacnb1	CACNB1	0.661840058258974	0.00715219148870476	0.017059555399258					Mrpl18	MRPL18	-0.400279638918779	0.000743049935304226	0.00331438677172492
Arl5c	ARL5C	1.14748601079495	3.23139814139637e-05	0.000419609035560425					Map3k4	MAP3K4	-0.713651971715234	0.000665345983739471	0.00306458656038933
Mllt6	MLLT6	0.923781617684348	3.83955910619155e-05	0.000473752501465656					Pacrg	PACRG	-1.8368664740603	0.00153789939699239	0.00553314296653861
Mrpl45	MRPL45	0.311298561173664	0.000641148657927928	0.00299757500830337					Rps6ka2	RPS6KA2	-0.275865786049724	0.00859234316199945	0.0197260388830902
Npepps	NPEPPS	0.539476554952067	3.4245020476915e-07	3.87839842127155e-05					Tagap1	TAGAP	-0.394778578820265	0.00667460085012266	0.0162026298895026
Nfe2l1	NFE2L1	0.493611836764769	0.000224981706796584	0.00146900503288241					Tmem181a	TMEM181	-0.221002959910087	0.018480515300852	0.0360020949433591
Ube2z	UBE2Z	0.275560916229206	0.00152663924617433	0.00550059318997055					Gtf2h5	GTF2H5	-0.288716058123446	0.0068506032498616	0.0164985361600834
Snf8	SNF8	0.205955895558972	0.000900743397007409	0.0038008618657423					Synj2	SYNJ2	-0.543073799540269	3.05747040821077e-05	0.000405931461141402
Slc35b1	SLC35B1	0.171545626228148	0.0041833389953866	0.0114684212873746					Snx9	SNX9	-0.281253282592346	0.000259862960702541	0.00161143563505513
Xylt2	XYLT2	0.215365328697141	0.00570151405783921	0.0143834176201315					Zdhhc14	ZDHHC14	-1.64288659041315	9.11676078597088e-05	0.000818598166815464
Lrrc59	LRRC59	0.257075965244361	0.000804335005105874	0.0035055178316263					Tmem242	TMEM242	-0.282387420740071	0.0179899600832957	0.0352390269153151
Mtmr4	MTMR4	0.34713396571232	0.000354128189612509	0.00199075128915257					Arid1b	ARID1B	-0.419144751292795	0.000260447119159764	0.00161307187871113
Gdpd1	GDPD1	0.45573249366024	0.00157924603112477	0.00563945127264011					Tiam2	TIAM2	-0.501611944688471	0.0250975025950061	0.0460077688078096
Ypel2	YPEL2	0.36218990233688	0.00550128162485083	0.0140263493541283					B230307C23Rik	ZNF788P	-0.469866404544285	0.00501671024796052	0.0131109691380453
Dhx40	DHX40	0.429992359531564	0.000755881377432207	0.00335236897835476					Hmgn1	HMGN1	-0.66701212930772	2.26692324009248e-06	9.26679444231226e-05
Vmp1	VMP1	0.563059578153138	5.35525963247208e-06	0.000151940208796188					Psmg1	PSMG1	-0.242671981249117	0.00243118371033851	0.00770329422957079
Usp32	USP32	0.342269348365116	0.00157894540454477	0.00563945127264011					Ttc3	TTC3	-0.292180574964835	0.00660955965099763	0.0160769226429727
Ggnbp2	GGNBP2	0.181736276246016	0.000210462432986547	0.00141373873228314					Pigp	PIGP	-0.350115622146129	0.000601797219209801	0.00288648897518753
Dhrs11	DHRS11	0.419966632232181	0.000922079128984684	0.00385943999188032					Hlcs	HLCS	-0.52507427336625	0.0076051105990032	0.0179095526651152
Heatr6	HEATR6	0.549876647887329	9.57268417429503e-05	0.000841299478316579					Chaf1b	CHAF1B	-1.3215175220519	1.792193340892e-05	0.000301374650165966
Ccl4	CCL4L2	2.56916220993926	1.82930712380528e-06	8.20678686914376e-05					Cbr1	CBR1	-0.486942648225911	0.0108154842923454	0.0235650337289961
Ccl4	CCL4L1	2.56916220993926	1.82930712380528e-06	8.20678686914376e-05					Setd4	SETD4	-0.5107617495874	0.00601876492387803	0.014950068300826
Ccl4	CCL4	2.56916220993926	1.82930712380528e-06	8.20678686914376e-05					Rcan1	RCAN1	-0.673998002007333	3.16959205753504e-05	0.000413542071442962
Ccl3	CCL3L3	2.88819850379172	9.94371794310027e-07	6.13471420668743e-05					Slc5a3	SLC5A3	-0.947359772860803	0.000334566778347639	0.00190805936416985
Ccl3	CCL3L1	2.88819850379172	9.94371794310027e-07	6.13471420668743e-05					Mrps6	MRPS6	-0.597508864151812	0.000860645093628376	0.00367281475910709
Ccl3	CCL3	2.88819850379172	9.94371794310027e-07	6.13471420668743e-05					Donson	DONSON	-0.257805738444224	0.0263692388610309	0.0478700924721368
Ccl3	CCL18	2.88819850379172	9.94371794310027e-07	6.13471420668743e-05					Gart	GART	-0.454195982962483	1.26005792250747e-05	0.000245434793150475
Ccl9	CCL23	0.713211962879667	3.47881054791996e-05	0.000444786820734137					Dnajc28	DNAJC28	-0.529981296753531	0.000455771290819454	0.00237578432508949
Ccl9	CCL15	0.713211962879667	3.47881054791996e-05	0.000444786820734137					Sod1	SOD1	-0.250933771948128	0.00340656064443359	0.0098130109245193
Ccl5	CCL5	2.12477516360739	0.000129316793853518	0.00102373995305225					Tiam1	TIAM1	-1.67403444462154	4.70041999796029e-06	0.000138417344347518
Taf15	TAF15	0.185033315001925	0.00311618322472954	0.00919392424827017					Rwdd2b	RWDD2B	-0.389343423853184	0.00546515943904161	0.0139686417830049
Mmp28	MMP28	0.531560348405584	0.00308431440164818	0.00913822473104079					4930453N24Rik	C3orf38	-0.189941814339307	0.00398324098661667	0.0110477122134653
Ap2b1	AP2B1	0.189047895205697	0.00101363575998657	0.00413133866492395					Pros1	PROS1	-0.590379435627291	6.4134266398419e-06	0.000167800910262491
Slfn4	SLFN12L	1.7843745313939	0.00029132320517463	0.00173301745845147					Arl6	ARL6	-0.442671244221907	0.0112354178309068	0.0242990763518755
Slfn4	SLFN12	1.7843745313939	0.00029132320517463	0.00173301745845147					Nit2	NIT2	-0.352881916738847	0.0127936912890859	0.0268741044032235
Slfn1	SLFN12L	1.71928417144073	0.00384247806231939	0.010752189795191					Tomm70a	TOMM70	-0.181833662415168	0.0210363327529298	0.0400380344118551
Slfn1	SLFN12	1.71928417144073	0.00384247806231939	0.010752189795191					Senp7	SENP7	-0.430590858983515	0.0120246918542321	0.0256313628940895
Slfn2	SLFN12L	0.849947274065611	7.56621482728889e-06	0.000183643264958436					Cep97	CEP97	-1.05198222813689	0.00151107454235551	0.00546829450723702
Slfn2	SLFN12	0.849947274065611	7.56621482728889e-06	0.000183643264958436					Cblb	CBLB	-0.446090975056319	1.58872580205757e-05	0.000283258185683923
Slfn8	SLFN13	0.897498643783531	0.000125747273107438	0.00100622109652681					Spice1	SPICE1	-1.01045922134229	2.66795376618301e-05	0.000378477870460689
Slfn8	SLFN11	0.897498643783531	0.000125747273107438	0.00100622109652681					Naa50	NAA50	-0.489878459949473	0.0194273487038487	0.0374765076595355
Slfn5	SLFN5	0.681662701174568	0.00228534069147272	0.00735749450075946					Zbtb20	ZBTB20	-0.55829236169716	0.00831321949160659	0.0192380593337421
Rffl	RFFL	1.28252491893298	4.41521509477645e-06	0.000133174461123269					Igsf11	IGSF11	-1.7985614660597	0.000106213680869043	0.000895466358317229
Ccl12	CCL2	1.83251130968163	0.012087562494423	0.0257344764636277					B4galt4	B4GALT4	-1.65723769682981	1.87820185199666e-07	3.27748839489611e-05
Ccl7	CCL7	1.97505287858479	8.11802342266887e-05	0.000759087111162574					Poglut1	POGLUT1	-0.178342495329915	0.0224452911046505	0.0421149981213183
Ccl2	CCL2	1.23324347094941	6.0760224374711e-05	0.000637725767149099					Polq	POLQ	-0.600546050123047	0.00255418918572529	0.0079992210209194
Ccl2	CCL13	1.23324347094941	6.0760224374711e-05	0.000637725767149099					Fam162a	FAM162A	-0.312368807879023	0.00221416100326685	0.00720675190874727
Myo1d	MYO1D	0.457306368690938	0.00847236026549361	0.0195190991878549					Ccdc14	CCDC14	-0.756153186162913	0.00161934959396871	0.00574006600900766
Psmd11	PSMD11	0.174316149890848	0.00213744131965755	0.00702982307985408					Umps	UMPS	-0.643527379166703	0.000816158356806556	0.00354134074721895
Crlf3	CRLF3	0.72055577769488	1.36874865228338e-06	7.26185216399189e-05					Itgb5	ITGB5	-0.816301037284138	1.39438537431031e-05	0.00025747439890868
Wsb1	WSB1	0.310343734734867	0.00482262869286652	0.0127214618480688					Zfp148	ZNF148	-0.208231492596174	0.0174449272941967	0.0343835228366348
Ksr1	KSR1	0.879603740516606	0.000494108213820273	0.00250125639679296					Osbpl11	OSBPL11	-0.161990986979269	0.0120270831875211	0.0256314875082792
Lgals9	LGALS9C	0.497344145548775	0.00033661573268741	0.00191710527502587					Lmln	LMLN	-1.61716544786307	0.00386690970301841	0.0108047748248437
Lgals9	LGALS9B	0.497344145548775	0.00033661573268741	0.00191710527502587					Tnk2	TNK2	-1.2460666280501	0.00668164946809784	0.0162141882327772
Lgals9	LGALS9	0.497344145548775	0.00033661573268741	0.00191710527502587					Tfrc	TFRC	-0.306714315732642	0.0124131819002325	0.0262567849317769
Nos2	NOS2	4.51062168182604	0.00203682267512584	0.0067968838302333					Pcyt1a	PCYT1A	-0.422333498168706	0.000251810105716681	0.00157883157605509
Taok1	TAOK1	0.401789076999339	0.0141901610503826	0.0291039992363599					Tm4sf19	TM4SF19	-0.904376306729633	0.000196975477310593	0.0013466475010349
Slc6a4	SLC6A4	0.478775259698829	0.00850693275832889	0.0195733481554811					Fbxo45	FBXO45	-0.401099255693935	4.00341707453451e-05	0.000488707897693913
Cpd	CPD	0.624856949035427	0.000114971638810333	0.00094807734273126					Ncbp2	NCBP2L	-0.351241126890921	0.000629525150478205	0.00296318555849001
Gosr1	GOSR1	0.251530333059401	0.000386287741382455	0.00211657749654311					Ncbp2	NCBP2	-0.351241126890921	0.000629525150478205	0.00296318555849001
Abr	ABR	0.266980602513719	1.01870471168654e-05	0.000218643237515176					Pigz	PIGZ	-0.995441567335447	0.00336966120371009	0.00972475145808296
Crk	CRK	0.165862010193428	0.00140707021057945	0.00520716542789481					Ppp1r2	PPP1R2P1	-0.231029312046862	0.0161571499104631	0.0323585659850645
Myo1c	MYO1C	0.111872641673884	0.00295880258766912	0.00885662792687352					Ppp1r2	PPP1R2B	-0.231029312046862	0.0161571499104631	0.0323585659850645
Scarf1	SCARF1	0.477549171905905	0.00201842390350282	0.00675726127393039					Ppp1r2	PPP1R2	-0.231029312046862	0.0161571499104631	0.0323585659850645
Pafah1b1	PAFAH1B1	0.134656800847333	0.0173745784741765	0.0343156208993311					Bcl6	BCL6	-0.950609774666757	0.00163915809282311	0.00578852447272317
Rap1gap2	RAP1GAP2	0.454154403762944	0.0154958292876979	0.0312568519235921					St6gal1	ST6GAL1	-2.55674055620515	0.000356490664041328	0.0019990470790462
P2rx5	P2RX5	1.37847804189744	1.36933441125983e-05	0.000255123219321228					Rfc4	RFC4	-0.621345729985487	4.95363984341423e-05	0.000558404149443589
Xaf1	XAF1	0.735452740885373	2.32697586954252e-05	0.00034923345725733					Dgkg	DGKG	-0.516751100778805	0.00401281679512172	0.0111088597989087
Derl2	DERL2	0.264089574595716	0.00231712750749704	0.00743671062388059					Etv5	ETV5	-1.07818766965242	4.2161737910591e-07	4.22535416947511e-05
Nup88	NUP88	0.103831575720957	0.0121858051857206	0.0258859830842649					Senp2	SENP2	-0.183868647069646	0.000852956745371537	0.00365380678205174
Rabep1	RABEP1	0.241677573767725	0.0046842330363947	0.0124488802273903					Tmem41a	TMEM41A	-0.66303474074355	0.000635794169585498	0.00298026183484449
Camta2	CAMTA2	0.353544468656567	3.36012648192968e-05	0.000433156553847927					Vps8	VPS8	-0.240686677630201	0.00865641531035686	0.0198438061357323
Pld2	PLD2	0.243174554868142	0.000812223909757713	0.00352550000927667					Camk2n2	CAMK2N2	-1.03066617607425	0.0180899731883154	0.0353910731755661
Zmynd15	ZMYND15	0.782648315691316	0.00031382496476008	0.00182089182770961					Alg3	ALG3	-0.19046345887997	0.000687785914445218	0.00314232189662159
Cxcl16	CXCL16	0.486716357729916	0.00110515438248723	0.00438218044389559					Yeats2	YEATS2	-0.512023508761355	0.000308851709480733	0.00180446647565448
Arrb2	ARRB2	0.168061759362673	0.0117467883492904	0.0251685066925228					Klhl6	KLHL6	-1.56603747123855	0.000526557666863731	0.00261427571958273
Alox12	ALOX12	1.98924588381176	0.00106577034750743	0.00427650245672419					Hira	HIRA	-0.352887420710775	0.000365133197544133	0.00203020592656865
Kdm6b	KDM6B	2.43220879142141	1.34899920679532e-08	1.1176008761897e-05					Mrpl40	MRPL40	-0.381220567831689	0.000492247710791679	0.00249782045814953
Ndel1	NDEL1	0.458457735494017	0.0007168469697701	0.00322646044669795					2510002D24Rik	C22orf39	-0.697994247780419	0.00550308595610557	0.0140280716259536
Pik3r6	PIK3R6	1.353341149449	6.74296200186219e-05	0.000682367986947406					Cdc45	CDC45	-0.493236281176939	0.000372369775682234	0.00206582107250139
Pik3r5	PIK3R5	0.555442809346944	9.46010013347031e-07	6.1096179386737e-05					Gnb1l	GNB1L	-0.847041481045865	0.000213900622092537	0.00142527776447397
Glp2r	GLP2R	1.64830577169295	0.000503549395568066	0.00254270960533294					Comt	COMT	-0.381594552860667	0.00844015918435448	0.0194701797260021
Gas7	GAS7	1.72712678058389	2.62389465156398e-07	3.60606612063129e-05					Dgcr8	DGCR8	-0.303972625770609	0.00194263264268361	0.0065690056736406
Hs3st3b1	HS3ST3B1	0.633490608529687	0.0104822971863403	0.0229863255928446					Trmt2a	TRMT2A	-0.33890896772329	0.00148823264473066	0.00542035963542436
Ubb	UBB	0.238936308039681	0.000920480511892312	0.00385534591212867					Ranbp1	RANBP1	-0.137009684995317	0.0255523851467545	0.0466421107841831
Ttc19	TTC19	0.550417754216879	0.000456378355986444	0.00237695466464524					Zdhhc8	ZDHHC8	-0.628117158284043	0.00130586970421919	0.00493554545818699
Adora2b	ADORA2B	2.02569416686166	2.8941985373162e-05	0.000394329931043893					Prodh	PRODH	-1.01710361208339	0.00154244743891878	0.00554469028737161
Smcr8	SMCR8	0.209432157544628	0.000447922311978798	0.00235074675259561					Dgcr6	DGCR6L	-0.475389983564951	0.0105109940133896	0.0230411223503956
Nlrp3	NLRP3	1.76318299163332	1.17132424678445e-05	0.000235154223179166					Dgcr6	DGCR6	-0.475389983564951	0.0105109940133896	0.0230411223503956
Irgm2	IRGM	0.779975642605478	0.000704273854609468	0.0031882115966995					Dgcr2	DGCR2	-0.168759118362653	0.0245520486666123	0.0452213292989464
Igtp	IRGM	0.853497123446955	6.9944174250964e-05	0.000697847415613242					Scarf2	SCARF2	-1.18450714401784	0.00327074472332517	0.00952109268605338
Larp1	LARP1	0.16218072238492	9.55407302934275e-05	0.000840258071731369					Med15	MED15	-0.116007935587965	0.0110117553673153	0.0239236160751097
Anxa6	ANXA6	0.159632781298711	0.0121291251869846	0.0258031898242777					Smpd4	SMPD4	-0.291318855410601	0.00070095219662813	0.00318339562603529
Tnip1	TNIP1	1.0936477317799	2.70679061093457e-07	3.61691257226708e-05					Slc7a4	SLC7A4	-1.74971777924609	0.000990988699601435	0.00406034176391264
Irf1	IRF1	1.04426094155442	3.40972574375923e-06	0.000115456844189907					Lztr1	LZTR1	-0.101145353040353	0.00261908149294975	0.00813479772878945
Aff4	AFF4	0.373559899405607	0.00344078153717126	0.00987724466676536					Ube2l3	UBE2L3	-0.156129334639259	0.00586603068973457	0.0146792515870583
Sec24a	SEC24A	0.309324773459301	0.0122728535579392	0.026008980218761					Ydjc	YDJC	-0.598861790900697	0.000545416866402636	0.00268219050209164
Sqstm1	SQSTM1	0.587718764085972	5.12713861103453e-05	0.000570922504653459					Ccdc116	CCDC116	-0.939404075749487	0.00031209430398381	0.0018165788831882
Tbc1d9b	TBC1D9B	0.297079699013151	0.00266811851991843	0.00823769163901276					Ppil2	PPIL2	-0.152246395303804	0.00511954231710075	0.0132958312172646
Irgm1	IRGM	0.504195493774571	0.00351563816795545	0.0100341836272812					Ypel1	YPEL1	-0.373465319750237	0.0232465300156578	0.0433045463205785
Cyfip2	CYFIP2	0.482422333284882	2.59047530809781e-05	0.000370613185265354					Mapk1	MAPK1	-0.131644817499166	0.00543665571630582	0.013910092770544
Adam19	ADAM19	3.21800626857093	0.000144626897487157	0.00109306938370179					Ppm1f	PPM1F	-0.153383949573836	0.0204282804527425	0.0390557294132663
Clint1	CLINT1	0.237732912509671	0.000179083481976035	0.00126017578171925					Fgd4	FGD4	-0.746791727543231	0.00225757364526209	0.00729516184822061
Rnf145	RNF145	0.744429070042745	2.75251323547357e-05	0.000386066388004853					Mzt2	MZT2B	-0.567457119785909	0.0100277904844131	0.0221984513838696
Ublcp1	UBLCP1	0.184920834417077	0.00740941949934251	0.0175585156594831					Mzt2	MZT2A	-0.567457119785909	0.0100277904844131	0.0221984513838696
Il12b	IL12B	6.28824922593042	0.000555018222094594	0.00272079346981046					Prkdc	PRKDC	-0.627841075367684	0.00226995269372026	0.00732123076170819
Lcp2	LCP2	1.14473071536971	2.88872423831056e-06	0.000106207621625696					Mcm4	MCM4	-1.03582302910524	9.24620029149219e-06	0.000204249925956663
4930469K13Rik	C5orf58	1.64442090564942	0.00210841682248208	0.00696702716466637					Parn	PARN	-0.445675361131806	9.85145626678965e-05	0.000857311253693242
Fbxw11	FBXW11	0.265333986800186	0.00273961612420771	0.00838758550764455					Cpped1	CPPED1	-0.405556281183148	0.00066399311505885	0.00306289622896671
Stk10	STK10	0.150415888823164	0.0209927390323357	0.0399652208964432					Snx29	SNX29P2	-0.825005260509731	0.0269569480659187	0.0486909874440656
Sh3pxd2b	SH3PXD2B	0.226026542821056	0.00233565182167197	0.00747433156293183					Snx29	SNX29P2	-1.06649066803853	0.000310439280597993	0.00181041556025074
Cpeb4	CPEB4	0.51064685065513	0.00599432895380553	0.0149143052701502					Snx29	SNX29P1	-0.825005260509731	0.0269569480659187	0.0486909874440656
Eml6	EML6	0.696595994070429	0.00517955206617452	0.0133984790854186					Snx29	SNX29P1	-1.06649066803853	0.000310439280597993	0.00181041556025074
Rel	REL	1.31053852983284	7.15774430755231e-05	0.000704945480935714					Snx29	SNX29	-0.825005260509731	0.0269569480659187	0.0486909874440656
B3gnt2	B3GNT2	0.293791709725613	0.00846243034161129	0.0195034536081609					Snx29	SNX29	-1.06649066803853	0.000310439280597993	0.00181041556025074
Vps54	VPS54	0.369775919972824	0.0121807874891329	0.0258797480129005					Snx29	SNX29P2	-0.825005260509731	0.0269569480659187	0.0486909874440656
Peli1	PELI1	0.808654419833813	1.73409814018438e-05	0.000297023027110918					Snx29	SNX29P2	-1.06649066803853	0.000310439280597993	0.00181041556025074
Aftph	AFTPH	0.151446132914622	0.00807820688574984	0.0187886724628885					Snx29	SNX29P1	-0.825005260509731	0.0269569480659187	0.0486909874440656
Sertad2	SERTAD2	0.100408298406518	0.00755417936842915	0.0178233884586043					Snx29	SNX29P1	-1.06649066803853	0.000310439280597993	0.00181041556025074
Slc1a4	SLC1A4	0.304745367632524	0.00136532981277165	0.00508601726118505					Snx29	SNX29	-0.825005260509731	0.0269569480659187	0.0486909874440656
Plek	PLEK	1.36394271907704	4.48347059396935e-06	0.000133611724391504					Snx29	SNX29	-1.06649066803853	0.000310439280597993	0.00181041556025074
Egfr	EGFR	1.60678850790107	6.41389171760546e-06	0.000167800910262491					Rsl1d1	RSL1D1	-0.238085615564521	0.00152921510460563	0.00550827713186497
Ikzf1	IKZF1	0.590999368715119	9.53922355409338e-06	0.00020833731301708					Nubp1	NUBP1	-0.149532661723023	0.00213046942801026	0.00701486746957961
Upp1	UPP1	3.6516962138294	4.87795974036482e-05	0.00055409877233559					Emp2	EMP2	-0.787658176714792	2.14217972560276e-06	8.93317699666625e-05
Dbnl	DBNL	0.239018395409295	0.00790649378128596	0.0184792172691444					Tmem186	TMEM186	-0.357203495688398	0.0026517416812055	0.00820139220317091
Xbp1	XBP1	0.329795815833921	0.00018601063873871	0.00129353900817345					Alg1	ALG1L2	-0.321119902500643	0.000631126473392333	0.00296603907524281
Kremen1	KREMEN1	0.988933421229695	9.67932375017028e-07	6.13471420668743e-05					Alg1	ALG1L1P	-0.321119902500643	0.000631126473392333	0.00296603907524281
Mtmr3	MTMR3	0.245860891970978	0.000913525681861857	0.00383918311202775					Alg1	ALG1	-0.321119902500643	0.000631126473392333	0.00296603907524281
Lif	LIF	5.83527647854706	3.05352644844995e-05	0.000405923027635639					Nagpa	NAGPA	-0.247356885667464	0.00555209446589965	0.0141182479901238
Osm	OSM	2.21438778708272	6.49636160427759e-05	0.000667192443440971					Ubn1	UBN1	-0.0933080724770496	0.00871912860019429	0.0199596650281918
Rnf185	RNF185	0.217439411615142	0.00767773398766806	0.018041004989392					Rogdi	ROGDI	-1.16504574769784	4.2027683761986e-05	0.000505847858686267
Stat2	STAT2	0.758724751300532	0.000277197041691547	0.00167789948227027					Nudt16l1	NUDT16L1	-0.356314509864355	0.0117850373978351	0.0252287096886989
Baz2a	BAZ2A	0.152474843179156	0.00257673903298583	0.0080475335418233					Hmox2	HMOX2	-0.285400753962994	0.00130587217079897	0.00493554545818699
Ddit3	DDIT3	0.67385491463348	2.77770572081479e-05	0.000387547284665928					Nmral1	NMRAL1	-1.04198503679235	0.000133049227635528	0.00104053036615903
Ppm1h	PPM1H	0.144457744892057	0.0167694975748288	0.0333690630237431					Coro7	CORO7-PAM16	-0.165267155342635	0.0226927781096369	0.0425155098317909
Tbk1	TBK1	0.328840660780878	0.000159895448841938	0.00116599485350447					Coro7	CORO7	-0.165267155342635	0.0226927781096369	0.0425155098317909
Tmbim4	TMBIM4	0.438907240947659	0.000188701844734211	0.00130603676442917					Tfap4	TFAP4	-1.92823460049174	6.15919966600321e-05	0.000643737378043919
Irak3	IRAK3	2.19232110474973	2.94129446878998e-07	3.72974146567889e-05					Srl	SRL	-1.40201652114991	0.000596746580374938	0.00287321571263826
Dyrk2	DYRK2	0.997965363366625	0.000476109293596151	0.00243933471190529					Adcy9	ADCY9	-0.473569319309808	0.00208122369457013	0.00690979611339112
Phlda1	PHLDA1	2.3255707763782	3.20465942598066e-07	3.82925987371747e-05					Trap1	TRAP1	-0.24828566783178	0.00235836509792704	0.0075301652291725
Ppp1r12a	PPP1R12A	0.294730308017854	0.00173295722524685	0.00603741503732621					Dnase1	DNASE1	-0.684398270984564	0.00101313777323502	0.00413066374934105
Tmtc2	TMTC2	0.790225267697383	8.96653197632155e-05	0.000810517431239671					Slx4	SLX4	-0.277586271994419	0.000304895848290591	0.00178807961619026
Btg1	BTG1	0.333658071907702	0.000586232185235183	0.00283687981538848					Nlrc3	NLRC3	-1.71153023429643	1.15637294493996e-05	0.00023351166686942
Eea1	EEA1	0.583660627054343	0.00121118231631573	0.00468306242839313					Cluap1	CLUAP1	-0.691593128721655	0.00117502785668167	0.00457879549204057
Socs2	SOCS2	2.40401092034948	0.00313989240681322	0.00924193342952814					Ppp1r1a	PPP1R1A	-0.983302694359391	0.00958200319394637	0.0214280283770329
Tmcc3	TMCC3	0.438042999818451	0.000269531637696799	0.00164189689296967					Nckap1l	NCKAP1L	-0.223580907307232	3.55213994731019e-05	0.000451214014606801
Scyl2	SCYL2	0.132032534409696	0.0215497125919816	0.040723582478795					Cbx5	CBX5	-0.768401127790867	0.00177324054753702	0.00613982327957436
Spic	SPIC	3.51726061012221	1.3691390348338e-05	0.000255123219321228					Smug1	SMUG1	-0.339566188867869	0.00594566537100261	0.0148307474037434
Dram1	DRAM1	1.32875956210535	2.79905979118967e-07	3.62332458594938e-05					Calcoco1	CALCOCO1	-0.445748938140764	0.0131752708634776	0.0274943897599388
Hsp90b1	HSP90B2P	0.593553145959915	1.40797488601209e-06	7.3655608025252e-05					Map3k12	MAP3K12	-0.30365705145134	0.00852924146539863	0.0196137830663414
Hsp90b1	HSP90B1	0.593553145959915	1.40797488601209e-06	7.3655608025252e-05					Aaas	AAAS	-0.460573200951224	0.00070200630341468	0.00318457458050644
Cry1	CRY1	0.988088007573411	0.000579017626416787	0.00281072345448493					Myg1	MYG1	-0.481674307709598	0.000894584488232349	0.00378129300519163
Txnrd1	TXNRD1	0.540900704217536	2.3808512903731e-06	9.45125157277533e-05					Espl1	ESPL1	-0.740710060921418	0.000911966124020518	0.00383610267216034
Hcfc2	HCFC2	0.15640995099864	0.0270275699170254	0.0487901817778726					Itgb7	ITGB7	-0.680513406115914	0.000105442428767157	0.00089259745387565
Tdg	TDG	0.227601870677256	0.00429466164816832	0.0116782845299317					Zfp740	ZNF740	-0.263359631446685	0.000972953322239103	0.00401557321005159
Sirt6	SIRT6	0.494930938083665	0.0112515501852025	0.0243170459393932					Csad	CSAD	-0.350376038436465	0.0119696034145629	0.0255533862966455
Zbtb7a	ZBTB7A	0.280289573822883	0.000734271010524958	0.00328287937524943					Igfbp6	IGFBP6	-1.64324261463151	2.92043388880552e-07	3.72974146567889e-05
Gadd45b	GADD45B	1.40774111663743	2.38819946983274e-07	3.57563217745299e-05					Eif4b	EIF4B	-0.395483416590219	4.98385838816448e-07	4.50843199940004e-05
Rexo1	REXO1	0.215326540175137	0.00829915539263707	0.019230580657151					Krt80	KRT80	-0.932484568250521	0.000571515206570476	0.00278191126989867
Sbno2	SBNO2	0.269215513136396	0.000472845638263447	0.00243228304529643					Nr4a1	NR4A1	-0.453312080725911	0.017549420160654	0.034520825277911
Cnn2	CNN2	0.192656784520063	0.013854220564975	0.0285943197078466					Cela1	CELA1	-1.75521720198736	0.00826392806318074	0.0191560966314395
Arid3a	ARID3A	0.881062634207523	5.75781126917259e-05	0.000613130425381386					Smagp	SMAGP	-1.22420480914972	5.55270724680281e-05	0.000598755155665337
Agpat3	AGPAT3	0.248624336395509	0.00213001797996186	0.00701486746957961					Dazap2	DAZAP2	-0.18169059410486	0.00458852085820893	0.0122574266347726
Icosl	ICOSLG	2.6810485070845	1.08819476868682e-06	6.40900302865931e-05					Pou6f1	POU6F1	-0.654985477117372	5.08880109025889e-05	0.000568691826876324
Dnmt3l	DNMT3L	1.45093825076022	5.37869719951825e-05	0.000590504011902097					Tfcp2	TFCP2	-0.210573839348383	0.00368020608435797	0.0103987996840192
Trpm2	TRPM2	0.333040571313063	0.0154613250826597	0.0312114825864542					Letmd1	LETMD1	-0.450649755429169	0.000793934395173617	0.003482576973981
Col18a1	COL18A1	0.113920451887998	0.0240583428811998	0.044483414221793					Dip2b	DIP2B	-0.327797816953411	0.000296474887793765	0.00175609791735611
Derl3	DERL3	4.80250286643234	0.00208555288736722	0.00691409624764998					Smarcd1	SMARCD1	-0.17525416458572	0.00830935844739924	0.0192327057973236
Gstt2	GSTT2B	0.403505901419507	0.0230102532679445	0.0429727270550491					Racgap1	RACGAP1	-0.58247018015628	2.87220819893806e-05	0.000394329931043893
Gstt2	GSTT2	0.403505901419507	0.0230102532679445	0.0429727270550491					Fmnl3	FMNL3	-0.257086084883612	0.0022549645952938	0.00728991806080023
Gstt1	GSTT1	1.41974676802367	3.14154250354627e-05	0.000411715852805229					Troap	TROAP	-0.580021009371716	0.000889032204354776	0.00376550893098732
Ddt	DDTL	0.415037196663727	0.000395202453876171	0.00215308237366032					Tuba1c	TUBA1C	-0.299094507200587	0.00142439941776572	0.00525096753621316
Ddt	DDT	0.415037196663727	0.000395202453876171	0.00215308237366032					Tuba1b	TUBA1B	-0.395242424897215	0.000167284262638807	0.00119790633448339
Susd2	SUSD2	4.14424924314051	0.00900066126763017	0.0204145314058843					Rhebl1	RHEBL1	-0.725414657432432	0.00725317287382137	0.0172540542310448
Adora2a	ADORA2A	4.9811660375594	0.000373536631132793	0.00206952283329791					Prkag1	PRKAG1	-0.130650586629435	0.0174336342428406	0.0343813083584782
Specc1l	SPECC1L	0.172751055615371	0.0137477849760046	0.028431307022268					Arf3	ARF3	-0.0983702121611518	0.0181153737970685	0.0354184628974466
Zwint	ZWINT	0.151579883800568	0.00581378324054988	0.0145808041029896					Ddx23	DDX23	-0.125436980600585	0.00218312785577533	0.0071377411540141
Ipmk	IPMK	0.377341802976493	0.00313928975683274	0.00924193342952814					Asb8	ASB8	-0.229113130415978	0.0253616378002426	0.0463620289708172
Rhobtb1	RHOBTB1	0.391665836802568	0.00771827069734477	0.0181176709399138					Pfkm	PFKM	-0.900478912058269	0.000203114066140607	0.0013747813180443
Arid5b	ARID5B	1.69224372489549	0.000364046735756524	0.00202597796025361					Tmem106c	TMEM106C	-0.44490643313417	0.00817169641341045	0.0189599834446325
Herc4	HERC4	0.233821749861113	0.00256609657490646	0.00802236028587737					Hdac7	HDAC7	-0.481463934728161	0.00843491271984461	0.0194667031151558
Srgn	SRGN	0.69446082157748	0.000192665985320799	0.00132425895994556					Rpap3	RPAP3	-0.44341525949584	0.000351194315937621	0.00198106752798766
Unc5b	UNC5B	1.11708871256745	0.00300089567435819	0.00895369280798301					Slc38a1	SLC38A1	-0.22057809998017	0.00100748826709853	0.00411302782366406
Ddit4	DDIT4	1.60815391825424	2.54890436961035e-07	3.59945847740316e-05					Ano6	ANO6	-0.408612067332324	6.9152686822997e-06	0.000175830685645748
Ranbp2	RGPD8	0.315776603223852	0.0210841337101875	0.040076889941499					Abcd2	ABCD2	-2.09081090407342	0.000260646039466641	0.00161307187871113
Ranbp2	RGPD6	0.315776603223852	0.0210841337101875	0.040076889941499					Alg10b	ALG10B	-0.451008189400102	0.00723819208590594	0.0172283112529311
Ranbp2	RGPD5	0.315776603223852	0.0210841337101875	0.040076889941499					Alg10b	ALG10	-0.451008189400102	0.00723819208590594	0.0172283112529311
Ranbp2	RGPD4	0.315776603223852	0.0210841337101875	0.040076889941499					Rabl2	RABL2B	-0.684991824179559	0.00453901701743644	0.0121513064359506
Ranbp2	RGPD3	0.315776603223852	0.0210841337101875	0.040076889941499					Rabl2	RABL2A	-0.684991824179559	0.00453901701743644	0.0121513064359506
Ranbp2	RGPD2	0.315776603223852	0.0210841337101875	0.040076889941499					Ncaph2	NCAPH2	-0.275904779362752	0.00317216054670155	0.0093082500859174
Ranbp2	RGPD1	0.315776603223852	0.0210841337101875	0.040076889941499					Ppp6r2	PPP6R2	-0.458369061789139	0.00788944084480731	0.0184532432483381
Ranbp2	RANBP2	0.315776603223852	0.0210841337101875	0.040076889941499					Plxnb2	PLXNB2	-0.470582963283554	2.94644859183478e-06	0.000107448489278278
Lims1	LIMS1	0.34029177883199	0.0215455794514372	0.0407219643867696					Hdac10	HDAC10	-0.404105131982862	0.0197533233481091	0.0379815177544409
Gja1	GJA1	3.28662910218097	5.24163724935608e-06	0.000151131847094543					Tubgcp6	TUBGCP6	-0.350906478032781	0.00338509074373366	0.0097579500515839
Nus1	NUS1	0.153352448554838	0.0219163763543035	0.0412596286857946					Tbc1d22a	TBC1D22A	-0.283336777288014	0.00353493988709119	0.010075389444239
Ascc3	ASCC3	0.226856978601217	0.0168140904415834	0.0334317923068091					Cerk	CERK	-1.0170495377823	1.50561286697458e-06	7.5405331513131e-05
Prdm1	PRDM1	1.53775568872489	4.1430744014541e-07	4.22535416947511e-05					Gramd4	GRAMD4	-1.43033994526279	0.000847059720994894	0.00364304597264549
Cd164	CD164	0.689887450686207	0.00443074957961804	0.0119186869630434					Trmu	TRMU	-0.437645846131735	0.0160223481408656	0.0321300178064446
Cdc40	CDC40	0.168282387206562	0.000705918306566387	0.00319023663580771					Gtse1	GTSE1	-0.525981603344828	0.000216875127490626	0.00143662431200747
Slc16a10	SLC16A10	0.185130621567487	0.0001945237421554	0.00133555057666583					Ttc38	TTC38	-0.802546039727866	0.00159671759200119	0.00568045085284697
Traf3ip2	TRAF3IP2	0.510795629033532	0.000299970226955569	0.00176837287019775					5031439G07Rik	KIAA0930	-0.301452908639108	3.37012975802105e-05	0.000433995880859353
Marcks	MARCKS	1.09576018764288	0.00151372653692311	0.00547168948607436					Nup50	NUP50	-0.26479308695656	0.00112934780621374	0.00445253971694736
Dse	DSE	0.367159855694574	0.000249706926120995	0.00156881090541234					Parvg	PARVG	-0.207354275108656	0.000798599334395489	0.00348849200512561
Ncoa7	NCOA7	0.604371486800648	0.00013616071606702	0.00105490599661151					Parvb	PARVB	-0.764047077778907	8.68371950985897e-07	5.86481425809877e-05
Vnn3	VNN3P	6.06764561684699	2.75915722545367e-07	3.62332458594938e-05					Samm50	SAMM50	-0.133610577951297	0.0119544261624409	0.0255253700894593
Tbpl1	TBPL1	0.256304355105401	0.000904249962569179	0.00381306898026711					Ttll12	TTLL12	-0.594672790016737	0.000109445803847467	0.000915880811052169
Hbs1l	HBS1L	0.203658480288048	0.0227670769770442	0.0426222454946864					Ttll1	TTLL1	-0.584827428326032	0.000270297583793549	0.00164414492109762
Map3k5	MAP3K5	0.529244457623652	5.81137035689378e-05	0.000618303933434238					Nfam1	NFAM1	-0.227576408739744	0.000791474494909065	0.00347549595343991
Tnfaip3	TNFAIP3	2.05815074559792	1.7318188370019e-07	3.18338652432392e-05					Tcf20	TCF20	-0.0696523384254941	0.016276296801226	0.0325604540162323
Reps1	REPS1	0.619592477178005	0.000344674645203314	0.00195048807647613					Naga	NAGA	-0.245727340497659	0.00249185096187444	0.00785326885468007
Heca	HECA	0.89857451947548	0.00017940678619602	0.00126148663760272					Cenpm	CENPM	-0.909789083703552	0.000504163696882337	0.00254439324931784
Txlnb	TXLNB	1.73214605025843	8.22356132802157e-06	0.000193549614816902					Xrcc6	XRCC6	-0.849664546974055	3.66793474437802e-05	0.000460958115204675
Vta1	VTA1	0.21229959131715	0.0102519295312474	0.0225887816107821					Pmm1	PMM1	-0.563456940867692	0.00415509648719163	0.0114010563140495
Hivep2	HIVEP2	1.10393532620411	1.81690929604386e-05	0.000303178679393692					Polr3h	POLR3H	-0.663173256861113	0.000758459787780624	0.00336140505804202
Stx11	STX11	1.15208694645803	3.22240187719747e-05	0.000418878536903065					Phf5a	PHF5A	-0.311952379205586	0.00791522819936696	0.0184961528457189
Fbxo30	FBXO30	0.557924879278788	0.0045158884507192	0.012105035758647					Tef	TEF	-1.04806000118367	1.70475518642521e-06	7.93445419539556e-05
Rab32	RAB32	0.497559894312872	4.72754662443164e-05	0.000544478423557108					Zc3h7b	ZC3H7B	-0.393565945058247	6.60474591922225e-05	0.000675532325417078
Sash1	SASH1	0.407401136218938	0.000614152508294533	0.00291300504602144					Rangap1	RANGAP1	-0.336314048475729	8.73072270583829e-05	0.000796056095361702
Tab2	TAB2	0.436556724021482	5.71154137570665e-06	0.000157029479371475					Chadl	CHADL	-0.325420786640959	0.0161559201716401	0.0323585659850645
Plekhg1	PLEKHG1	1.71663278479552	0.000210295995444691	0.00141338471357013					L3mbtl2	L3MBTL2	-0.336615480120175	0.00623763758585589	0.0153563523041636
Ccr1	CCR1	0.2729647547612	0.00681151613522281	0.0164340730603912					Adsl	ADSL	-0.250014536662059	0.00811627923091653	0.0188454787000373
Fyco1	FYCO1	0.238413921856013	0.0100744732762464	0.0222807402391731					Tnrc6b	TNRC6B	-0.631963526992624	0.00227100014467303	0.00732270856197503
Lztfl1	LZTFL1	1.31093949644807	7.14141302681517e-07	5.28252021929953e-05					Fam83f	FAM83F	-1.67019958540042	4.2292784560717e-05	0.000506820090391543
Ccr9	CCR9	2.62239168134104	1.31502794821303e-05	0.000249875417621458					Tab1	TAB1	-0.546442498953863	0.00204989472724307	0.00682950181647442
Nktr	NKTR	0.374236073422657	0.00246882173579001	0.00779869031791113					Syngr1	SYNGR1	-0.828536975071228	0.000277904562641422	0.00167891103546181
Csrnp1	CSRNP1	0.541308607695776	0.000255403512918044	0.00159252355997618					Cbx7	CBX7	-1.02778395741263	0.00462265404475038	0.012337998671416
Acaa1a	ACAA1	0.362340900757356	0.00010351369183713	0.000882885825984914					Cbx6	CBX6	-1.67798010596336	4.49480332471964e-05	0.000526455428051753
Myd88	MYD88	0.562205584260089	5.4395836906825e-06	0.000152788616367286					Nptxr	NPTXR	-1.65880411968653	2.18936480393023e-05	0.000335975480157731
Plcd1	PLCD1	1.04428497614977	0.00233606693412949	0.00747433156293183					Sun2	SUN2	-0.106229566360783	0.0226929570060569	0.0425155098317909
Itga9	ITGA9	1.90442094657083	6.22416172728824e-05	0.000648345547096077					Gtpbp1	GTPBP1	-0.231527431606303	0.00705260780799898	0.0168770955574819
Azi2	AZI2	0.39788706193375	0.00549470036313789	0.0140153204870104					Josd1	JOSD1	-0.328626227342359	0.000286978649695502	0.00171646594098159
Dync1li1	DYNC1LI1	0.170048724648549	0.0239133982961497	0.0443118574143293					Tomm22	TOMM22	-0.150278818445249	0.0184178736086203	0.0359077858708861
Ubp1	UBP1	0.134513683785351	0.00450913654452626	0.0120895447332962					Cby1	CBY1	-0.81887611164463	0.00045297469249239	0.0023686672914462
Ccrl2	CCRL2	2.96504487131799	7.06322141563608e-06	0.000177094624912951					Ddx17	DDX17	-0.101479076306514	0.00700766200854033	0.0167889369153905
Ptpn23	PTPN23	0.484983597293666	0.000271352278915243	0.00164975282293529					Csnk1e	TPTEP2-CSNK1E	-0.415867394540302	0.000650801926641268	0.00302676479879155
Nme6	NME6	0.355876255058598	0.0232387226460314	0.0432964927019839					Csnk1e	CSNK1E	-0.415867394540302	0.000650801926641268	0.00302676479879155
Atrip	ATRIP	0.495170178125428	9.5809435509776e-05	0.000841430286275608					Tmem184b	TMEM184B	-0.413777680100686	9.24469602555445e-05	0.000825908249529584
Trex1	TREX1	0.616183234902947	0.000605650855132423	0.00289101390973212					Polr2f	POLR2F	-0.255759246403243	0.0108955171975637	0.0237125380410024
Arih2	ARIH2	0.176385288268672	0.000419702864061387	0.00224232480296253					1700088E04Rik	C22orf23	-0.332354928436186	0.0108510488839207	0.0236323141395869
Amigo3	AMIGO3	0.513295678602826	0.0259933534675892	0.0473011280629273					Micall1	MICALL1	-0.330393935947864	0.00305890792528624	0.00907449242958513
Cdhr4	CDHR4	0.43967687555558	0.0214666923059714	0.0406161061641758					Eif3l	EIF3L	-0.145500864203674	0.00245624738902447	0.00776572458338585
Uba7	UBA7	0.375451516805103	0.000591819784641645	0.0028583538529894					Gcat	GCAT	-0.613209163622185	0.00585937706231915	0.0146655546331199
Cish	CISH	5.45747842775841	0.00199598557303131	0.00669476726479354					H1f0	H1-0	-0.253858506801784	0.0196630874566297	0.0378548703057377
Mapkapk3	MAPKAPK3	0.332429780216789	0.00131436946098321	0.00495742696419744					Lgals1	LGALS1	-0.341008891007407	0.00312210336230073	0.00920520499676263
Manf	MANF	0.89301532406782	4.75599780335688e-07	4.41065557479969e-05					Pdxp	PDXP	-1.54750152610358	0.00010500183802541	0.000890687946171858
Acy1	ACY1	0.517351320297246	0.0213150933514095	0.0403578166620454					Sh3bp1	SH3BP1	-0.226744383701059	0.00641448736780233	0.0156853275324045
Alas1	ALAS1	0.808468151652646	7.93699871331612e-05	0.000751776547335209					Mfng	MFNG	-1.52403924682408	0.000161545655171817	0.00117330675442441
Atp2c1	ATP2C1	0.235796537121178	0.0169032326355066	0.0335392738242759					Cyth4	CYTH4	-0.508656251117601	7.17448799258248e-05	0.000704945480935714
Dnajc13	DNAJC13	0.202672262170545	0.00274259602607602	0.00839257345876551					Kctd17	KCTD17	-0.355464166597206	0.00869363712029588	0.0199217828681388
Uba5	UBA5	0.376163286260723	1.84243317820461e-05	0.000304450404804531					Mpst	MPST	-0.343469278228197	0.0211515634385357	0.0401312413286483
Msl2	MSL2	0.195081535480529	0.00532400545600099	0.0136697140086207					Tst	TST	-0.632586787643562	0.0151058789118479	0.0306282847507804
Nck1	NCK1	0.67249890090765	2.96012774736245e-05	0.000399925590994478					Ift27	IFT27	-0.652976589192601	0.000101382572073566	0.000870522210885447
Il20rb	IL20RB	1.79864924752212	0.000106088582562618	0.00089501888357478					Foxred2	FOXRED2	-1.15726712549064	6.49420090557084e-07	5.00686361186902e-05
Mras	MRAS	0.509784300365681	0.00538701120606727	0.0138013448472032					Txn2	TXN2	-0.204399275331612	0.00881398261716831	0.0201159526140589
Spsb4	SPSB4	0.706983987541641	0.0239735651409508	0.0443794866686423					Rpl8	RPL8	-0.151399913818699	0.00425612678290929	0.011619263517402
Tbc1d2b	TBC1D2B	0.393463953751581	0.000941024362801211	0.00390845914322548					Zfp251	ZNF251	-0.323359984546029	0.00657211967800524	0.016007787385059
Adamts7	ADAMTS7	0.376113725376899	0.0154029033479208	0.03110870793184					Arhgap39	ARHGAP39	-1.00369376164541	3.79871269240993e-05	0.000470223953635226
Rasgrf1	RASGRF1	3.03439431176666	0.00222152188182023	0.00721654518574431					C030006K11Rik	C8orf82	-0.778425672024176	0.000850161612390489	0.00364938112510418
Mthfs	MTHFS	1.59336859254848	4.04714985135203e-06	0.000128130159467843					Recql4	RECQL4	-0.72662710829528	0.000880508000247675	0.00374215900105262
Mthfs	MTERF1	1.59336859254848	4.04714985135203e-06	0.000128130159467843					Mfsd3	MFSD3	-0.500037332317865	0.00106703255275455	0.00427742372034865
Bcl2a1b	BCL2A1	1.90374686859246	6.12075867598249e-07	4.87581205554067e-05					Gpt	GPT	-0.732515091348672	0.00029297272281573	0.00174116309250649
Bcl2a1a	BCL2A1	2.63116407960109	3.68894218768292e-05	0.000462121820225157					Ppp1r16a	PPP1R16A	-0.488985359850248	0.000475745194424292	0.00243933471190529
Bcl2a1d	BCL2A1	2.44646515711424	6.33713040256397e-06	0.000167200678370833					Kifc2	KIFC2	-1.48333750263725	0.0133832417366228	0.0278116296088648
Me1	ME1	0.432415487412922	0.0052546139286796	0.013558780583825					Tonsl	TONSL	-0.965116248637455	0.000118520902884135	0.000966717252581658
Ibtk	IBTK	0.207036536549957	0.00506657447091436	0.0132024157999691					Cpsf1	CPSF1	-0.103369639172159	0.0143048191142092	0.0293101380267564
Senp6	SENP6	0.089499182622723	0.00509180381078166	0.0132431657506454					Slc52a2	SLC52A2	-0.218959610788114	0.00627006055666936	0.0154056432214835
Mapk6	MAPK6	0.163295755012403	0.0195601624208065	0.0376958010516136					Slc52a2	SLC52A1	-0.218959610788114	0.00627006055666936	0.0154056432214835
Aqp9	AQP9	1.39225741700634	8.79533656474591e-05	0.000797729625149343					Bop1	BOP1	-0.123464485379624	0.0133877216495983	0.0278162877344187
Sltm	SLTM	0.136688806702065	0.020477271239791	0.0391313316464529					Gpaa1	GPAA1	-0.288861298279136	0.00355680110101891	0.0101189495898583
Aph1b	APH1B	0.482632326817473	0.00056550308854947	0.00275886920930742					Plec	PLEC	-0.201020115675258	0.00388199005739382	0.0108392912060614
Zfp609	ZNF609	0.174206483227963	0.0116526870427409	0.0249931214567242					Scrib	SCRIB	-0.358577027351045	0.000261636640070872	0.00161659166232676
Parp16	PARP16	0.389670722052644	0.0210577216016774	0.040055764020212					Zfp707	ZNF707	-0.572161828335286	0.00604487866612999	0.0149909613218913
Dennd4a	DENND4A	0.332114664411253	0.0010291830105395	0.00417144725113318					Eef1d	EEF1D	-0.176168893569161	0.00204418898897808	0.00681597439389068
Anp32a	ANP32CP	0.345712042025737	0.000479438830009564	0.00244687316558181					Top1mt	TOP1MT	-0.433715406793558	0.0148270242496886	0.0301704833719498
Anp32a	ANP32A	0.345712042025737	0.000479438830009564	0.00244687316558181					Zfp41	ZFP41	-0.849814394585228	0.000324317782526696	0.00186415221251584
Tle3	TLE3	0.32463668649417	0.01372944617446	0.0284075637046311					Ly6e	LY6E	-0.209561020497888	0.00559315201733469	0.0141835933611338
Lrrc49	LRRC49	0.589254377763749	0.000290817407121961	0.00173249660513165					Arc	ARC	-1.71998015865851	0.00025579982800605	0.00159380154205875
Tmem202	TMEM202	0.462991504131832	0.000820646587347123	0.0035544144934764					Ptp4a3	PTP4A3	-0.374207324984718	0.0170814137874352	0.0338387899149461
Stoml1	STOML1	0.318883838881209	0.00664113992698649	0.0161411003075809					Slc45a4	SLC45A4	-0.477347741676663	9.60302650046437e-05	0.000842601752611533
Pml	PML	0.376968210688621	0.000608661953220813	0.00289801403240748					Ptk2	PTK2	-1.1043057115666	1.14920498731127e-06	6.48954660912004e-05
Arid3b	ARID3B	0.319850318707483	0.0153206870475069	0.0309678233473272					Tmem71	TMEM71	-0.671824897995928	0.00546653757633023	0.0139692910674596
Clk3	CLK3	0.204436667264378	0.0233023763584538	0.0433760681555581					Efr3a	EFR3A	-0.144400656061666	0.0256803546644715	0.0468412986078654
Tspan3	TSPAN3	0.625960129579283	0.00108858106756109	0.00434139824344725					Myc	MYC	-1.03299383858175	8.15957861361501e-05	0.000761826321798601
Fbxo22	FBXO22	0.171936864393864	0.00735092512456319	0.0174525986170598					Sqle	SQLE	-0.752263103182663	0.000346041270886369	0.00195643988776384
Dmxl2	DMXL2	0.626902469257558	0.00109442212816844	0.00435630486442959					Mtss1	MTSS1	-1.51774631061725	1.32474107112154e-05	0.000251336752531716
Zc3h12c	ZC3H12C	1.62087537385468	1.42048044409596e-05	0.000259211607617923					Trmt12	TRMT12	-0.516668694950211	0.000247391343643986	0.00156136730699025
Alg9	ALG9	0.251719560128024	0.000984302231796343	0.00404896518852471					Tmem65	TMEM65	-0.475912298911367	0.01151847796382	0.0247561614763735
Il18	IL18	0.890936405853325	0.000151607542661407	0.00112243199039756					Atad2	ATAD2	-0.631052572631952	0.000598818092932229	0.00287984227587802
Sik3	SIK3	0.202748333614497	0.00312222894192923	0.00920520499676263					Mtbp	MTBP	-0.218298270322248	0.00817143057417062	0.0189599834446325
[truncated: 3,515 more rows]

## Sheet: Mus Neurons
UP									DOWN
[truncated: 2,432 more rows]

## Sheet: Mus Astrocytes
UP									DOWN
[truncated: 2,552 more rows]
